# Supplementary material for: Circulating miRNA-3552 as a Potential Biomarker for Ischemic Stroke in Rats
Source: Biomed Res Int. 2020 Jul 16;2020:4501393. doi: 10.1155/2020/4501393 (PMC7381948; doi:10.1155/2020/4501393)
Supplement: Supplementary Materials — Supplementary Table 1: a total of 31099 probes in GSE97537 dataset. Supplementary Table 2: a total of 1277 miRNAs in GSE97532 dataset. Supplementary Table 3: 1228 differentially expressed mRNAs between MCAO rat brain tissues and sham-operated rat brain tissues. Supplementary Table 4: the top ten gene enrichment and functional annotation results of differentially expressed mRNAs. Supplementary Table 5: 26 significantly positive signaling pathways in MCAO rat brain tissues. Supplementary Table 6: 673 target genes of differentially expressed miRNAs. Supplementary Table 7: the top ten functional enrichment analysis results of targeted mRNAs regulated by rno-miR-3552. [file 4501393.f1.zip › Supplementary table 2.xlsx]

## Sheet: Sheet1
ID_REF	GSM2571675	GSM2571676	GSM2571677	GSM2571678	GSM2571679	GSM2571680
20500924	1.69904	1.23821	2.85863	2.54067	1.38062	1.2336
20500925	1.05714	1.09612	2.08048	2.3928	1.07	1.65252
20500928	1.34991	0.863475	1.43607	1.29324	0.15277	0.879162
20500929	0.215318	0.299063	0.924234	0.504687	0.421736	0.382015
20500932	0.257166	0.555875	0.0987924	0.637507	0.156119	0.0773241
20500933	8.74651	8.29681	8.50115	8.19015	8.15289	8.36923
20500934	8.78782	8.57945	8.43721	8.08422	8.65447	8.75304
20500935	8.2618	8.15216	8.60678	8.22024	8.46313	8.67511
20500938	0.353933	0.353933	0.81309	0.633222	0.713609	0.817782
20500939	0.97471	0.754549	0.636821	0.316659	0.97471	0.915697
20500944	4.91952	4.66474	5.19456	5.54802	4.71625	4.21313
20500945	6.8151	6.58885	6.79444	6.76189	7.155	7.12741
20500946	2.4929	2.44054	2.34669	2.28367	1.91285	2.58442
20500947	14.2692	14.164	14.4597	14.1941	14.2051	14.1404
20500948	6.38865	5.75989	6.62677	6.41728	6.60776	6.53325
20500949	7.24401	7.35755	7.23068	7.80885	7.10035	6.46038
20500950	10.2314	9.84578	10.1343	9.9944	9.9796	10.044
20500953	1.05714	0.661091	0.574029	0.243951	0.417564	0.767769
20500954	0.481571	0.592008	0.565441	0.801733	0.792877	0.752336
20500957	3.10248	3.26653	4.53319	3.94915	3.67215	4.257
20500958	6.03898	5.91507	6.19744	6.13305	6.21556	6.49735
20500961	0.762893	0.360794	0.134433	0.332032	0.44273	0.321073
20500962	5.25877	4.26864	5.59628	5.12402	5.20099	4.90464
20500965	8.79047	8.27887	8.72553	8.61614	8.74541	8.22536
20500966	12.517	12.3181	12.6668	12.5238	12.6813	12.4647
20500967	0.508135	0.474109	0.820056	0.714492	0.019842	0.461015
20500968	1.00984	0.21137	0.915805	0.489632	0.392681	0.793056
20500969	0.987998	0.431598	0.483437	0.622537	0.312305	0.449363
20500970	1.17586	0.753292	1.0128	0.955397	0.412173	0.606184
20500971	1.02983	0.43583	0.33613	0.571951	0.251788	0.532229
20500974	1.01754	0.558159	0.493938	0.626842	0.73392	1.08945
20500975	7.64033	6.91233	7.79086	7.11152	7.13952	7.18689
20500978	0.923903	0.54854	2.08237	1.30302	0.430598	1.40764
20500979	0.721559	0.446083	0.480849	0.412239	0.43219	0.607231
20500982	9.00849	8.51461	9.00192	8.86171	9.09223	9.01592
20500983	7.39828	6.8751	7.68062	7.37648	7.64458	7.60383
20500986	1.60162	1.53432	2.26015	1.64604	1.57571	1.60162
20500987	0.982778	0.791839	1.4491	1.69531	0.982778	0.923621
20500990	2.02621	0.743749	2.06598	1.67926	1.43458	1.13863
20500993	6.61156	6.99602	6.88614	6.80496	7.71345	7.10776
20500994	10.1358	10.9961	10.5346	10.6743	10.9683	10.8926
20500997	0.844305	0.73941	1.10201	0.755061	0.412239	1.13863
20500998	0.550058	-0.0913319	0.279982	0.132267	0.412239	0.372518
20500999	0.271463	0.21137	0.444244	0.0920762	0.712541	0.560213
20501002	6.22098	5.53771	6.26586	5.75658	6.02771	6.28145
20501003	4.92865	4.35774	4.95198	4.59696	4.44874	5.1132
20501006	0.827007	2.15721	1.71737	2.08566	2.42597	3.39149
20501009	0.698517	0.612391	0.609859	0.511669	1.42861	0.528645
20501010	0.225681	0.309427	0.751156	0.515051	0.412239	0.372518
20501011	0.972041	1.2212	0.616511	0.834832	0.767769	-0.0669014
20501012	0.785923	0.339889	0.175947	0.339889	0.695419	0.605448
20501013	13.6878	13.636	13.6719	13.6882	13.618	13.6411
20501014	1.37123	1.2015	1.63674	1.07381	1.48861	1.11775
20501015	6.73771	6.51636	6.78053	6.61299	6.8177	6.77891
20501018	6.30311	5.55899	6.26826	5.94337	6.11975	5.99713
20501019	5.05563	4.99035	5.45479	4.85565	5.21087	5.49152
20501020	6.69072	6.29682	6.77271	6.45187	6.27525	6.83019
20501021	1.86348	1.27661	2.04327	1.69561	2.23487	1.63245
20501024	9.10247	8.0163	9.08402	8.57725	8.75195	7.91507
20501025	0.102567	0.21137	1.29324	0.36301	0.551223	0.324132
20501026	0.412239	0.508341	0.412239	0.709211	0.717755	0.767769
20501029	11.465	11.0779	11.8272	11.5137	11.6096	11.8416
20501030	9.83361	9.34958	10.1664	9.76349	10.0465	10.3381
20501031	0.652383	0.412239	0.0789294	0.663462	0.406997	0.687438
20501032	4.41806	3.75805	4.16603	3.82009	3.90239	3.10111
20501315	13.5468	13.4925	13.6216	13.4711	13.5367	13.4243
20501316	0.767769	0.198389	0.175947	0.11694	0.521	0.372518
20501317	0.332732	0.452025	0.412239	0.322158	0.579527	0.372518
20501318	14.1298	13.9626	14.1722	14.0284	14.0866	13.9845
20501319	0.924891	0.556733	0.757602	0.687382	0.757602	0.717881
20501320	14.1826	14.0537	14.2799	14.1126	14.098	14.0169
20501321	0.412239	0.886569	0.230055	0.26816	0.447294	0.0882529
20501322	0.767769	0.198389	0.175947	0.11694	0.521	0.372518
20501323	8.18433	7.88222	8.20793	7.78982	7.97938	7.95723
20501324	0.251006	0.206524	0.725875	0.858779	0.681198	0.0844429
20501325	11.5777	11.1522	11.6682	11.2572	11.2747	10.8392
20501326	0.406057	0.330152	0.531022	0.361616	0.701414	0.717146
20501327	0.221774	0.412239	0.175947	0.412239	0.412239	0.322801
20501328	13.5989	13.4635	13.6068	13.5766	13.5684	13.3404
20501329	3.52041	3.24181	3.21521	2.82086	3.80944	3.65116
20501330	0.761917	1.07849	1.09274	0.70203	1.00345	0.881704
20501331	1.02646	0.211369	0.428256	0.387565	0.811112	1.02008
20501332	-0.368668	0.211907	0.29568	0.687382	0.520418	0.373055
20501333	0.509335	0.479886	0.898885	0.765384	0.490241	1.13863
20501334	0.477578	0.51654	1.2294	0.687382	0.767769	0.767769
20501335	0.00792465	0.358834	-0.200521	0.338193	0.635502	0.408611
20501336	1.05714	0.581054	0.545631	1.17647	0.412239	0.753188
20501337	0.767769	0.412239	0.421958	0.439642	0.412239	0.149471
20501338	13.6496	13.6944	13.7371	13.6616	13.6393	13.6594
20501339	0.707715	0.352185	0.521087	0.607256	0.0817815	0.481366
20501340	14.4236	14.4173	14.4134	14.4949	14.4236	14.4053
20501341	0.598924	0.228511	0.677157	0.559808	0.559808	0.530017
20501342	13.8118	13.7856	13.9179	13.7984	13.7491	13.8001
20501343	10.1951	9.81871	10.2066	10.0168	10.126	10.1747
20501344	12.271	11.9811	12.2043	12.0836	12.1367	12.0605
20501345	7.25719	6.69456	7.57258	7.0107	7.18635	7.27006
20501346	0.872295	0.922016	1.2473	1.01222	0.722854	0.00828332
20501347	12.5133	12.5206	12.4835	12.4176	12.4029	12.5155
20501348	0.734223	0.213148	0.379624	0.68916	0.444853	0.235239
20501349	0.108805	0.0832622	0.370412	0.152206	0.369967	0.727107
20501350	7.86084	7.2291	7.61559	7.53209	7.70014	7.28609
20501351	6.5042	6.02263	6.59785	6.36842	6.61229	5.79062
20501352	0.775435	1.01481	1.0821	0.155534	0.775435	1.13096
20501353	1.91439	0.686436	2.02123	1.77614	2.22585	1.13863
20501354	10.2422	9.67036	10.3741	10.318	10.2916	10.7116
20501355	2.72282	3.42408	3.05742	2.76298	2.92593	2.36297
20501356	12.3267	12.5191	12.4569	12.2427	12.3689	12.3933
20501357	1.66273	1.8933	3.137	1.23976	0.848783	1.08515
20501358	12.6558	12.6359	12.7589	12.5104	12.5983	12.6407
20501359	2.55126	2.25986	2.9482	1.97484	1.91172	1.91172
20501360	12.4535	12.4962	12.4598	12.3538	12.442	12.55
20501361	6.50459	6.26912	6.26742	6.08325	6.61192	6.63578
20501362	10.3282	9.80873	10.335	9.95671	10.335	10.3226
20501363	12.8614	12.823	13.0164	12.7483	12.7532	12.7415
20501364	14.3489	14.2878	14.4594	14.32	14.368	14.296
20501365	0.254596	0.228199	0.766591	0.331777	0.412239	0.372518
20501366	6.80245	5.98528	6.69147	6.38201	6.53922	5.54973
20501367	1.0305	0.879844	1.29324	0.817729	0.767769	1.04099
20501368	0.799062	1.50505	1.70726	1.5771	1.30877	0.767769
20501369	10.4639	10.0819	10.6367	10.0448	10.3507	10.2182
20501370	0.739983	0.973099	1.68596	1.61241	2.71911	1.05368
20501371	9.84352	9.75275	9.79526	9.62213	9.93669	9.81703
20501372	6.29511	6.12236	6.40536	6.17285	6.62584	6.37242
20501373	5.54897	5.26101	5.7923	5.68137	5.80518	5.77249
20501374	0.38341	1.2212	1.71907	1.29324	1.24463	1.69972
20501375	0.895218	0.48384	1.21577	1.12833	1.93498	1.20982
20501376	1.05714	0.412239	0.365264	0.515328	0.601556	0.327464
20501377	7.99031	8.62843	8.49989	8.5209	8.89468	8.71833
20501378	0.625082	0.257644	0.358981	0.395201	0.605532	0.714511
20501379	0.910076	0.353677	0.175947	0.234384	1.28094	0.372518
20501380	1.49827	2.0266	1.29324	2.3928	1.86913	1.49827
20501381	12.5762	12.5614	12.6453	12.5872	12.5743	12.4564
20501382	5.84012	5.37341	6.33481	5.713	6.35171	6.31173
20501383	8.82897	8.15286	8.72047	8.31236	8.63895	8.2836
20501384	5.7845	5.40526	5.88913	5.6894	5.72665	5.35396
20501385	10.3331	9.68116	10.6216	10.4383	10.4766	10.354
20501386	3.23694	2.02688	4.34088	3.89801	4.45555	4.59981
20501387	10.5013	10.0535	10.971	10.6531	10.6969	10.9036
20501388	0.38713	0.21137	0.134338	0.687382	0.0724271	0.633331
20501389	10.5127	10.2192	10.8577	10.3743	10.6186	10.4668
20501390	7.14432	6.80457	7.51038	6.84665	7.34121	7.08216
20501391	6.10614	5.73098	6.52021	5.77135	6.40457	6.32162
20501392	6.44893	6.29777	6.70604	5.4688	6.38865	6.61376
20501393	1.08186	0.766169	1.15317	1.08186	1.40627	1.16335
20501394	0.531826	0.784248	0.615697	0.531826	1.10348	0.908795
20501395	2.72523	3.23575	3.03605	2.72329	2.73819	3.01027
20501396	1.29008	0.851396	0.915019	0.687382	1.10262	0.708136
20501397	1.05617	0.366987	0.567856	0.652989	0.412239	0.739628
20501398	0.914889	0.803998	0.323067	1.01536	0.139592	0.965146
20501399	3.40971	3.43013	3.63848	3.25662	3.65955	3.90239
20501400	3.94057	2.88284	3.39836	1.99196	4.47196	4.2102
20501401	4.30208	4.21877	4.43374	3.29251	5.09463	4.70601
20501402	5.39676	5.16159	5.39166	5.43471	5.87673	5.18287
20501403	0.412239	0.519835	0.237511	0.320353	0.767769	0.713279
20501404	0.151195	1.22133	1.43565	1.29324	0.855614	1.13876
20501405	13.7249	13.6232	13.777	13.7095	13.744	13.6283
20501406	0.131255	0.245762	0.958627	0.687382	0.959291	0.687167
20501407	13.783	13.7151	13.9146	13.7264	13.7941	13.7255
20501408	9.13562	8.8646	9.29614	8.92023	9.25643	9.26662
20501409	0.412239	0.271517	0.444244	0.539865	0.360373	0.372518
20501410	0.362021	0.362021	0.362021	0.580602	0.461381	0.0531977
20501411	6.12562	5.81718	6.37712	5.77229	6.01601	5.38098
20501412	0.412239	-0.0863667	0.412239	0.0970414	0.757838	0.377483
20501413	3.29893	3.08281	4.58237	3.40872	4.53832	3.69779
20501414	0.401979	0.21137	0.331994	0.311898	0.628669	0.392285
20501415	5.83541	5.6754	5.81877	5.41296	5.9849	6.38745
20501416	1.05714	1.72716	1.40181	1.5532	1.49354	0.748881
20501417	0.805867	0.889612	1.36442	0.641953	0.483417	0.805867
20501418	0.111073	0.464254	0.405744	0.858106	0.430603	0.380508
20501419	1.20592	0.561017	0.835565	1.52499	1.23828	1.02202
20501420	1.22252	1.01689	1.08961	1.45862	0.775434	0.775434
20501421	0.111969	0.21137	0.432132	0.231764	0.541422	0.0828104
20501422	13.5919	13.5993	13.6735	13.6015	13.6641	13.6348
20501423	1.94868	1.24874	2.44963	1.49541	1.26426	0.869007
20501424	13.7177	13.601	13.5785	13.5697	13.6231	13.5167
20501425	11.7255	11.5008	11.8639	11.5354	11.7018	11.6461
20501426	1.05714	0.592417	1.10441	0.412239	0.168957	0.0531977
20501427	13.2935	13.2995	13.4209	13.2903	13.3348	13.3836
20501428	5.89158	5.7447	5.99822	5.46463	6.00839	6.02871
20501429	0.412239	0.412239	0.412239	0.151149	0.234474	0.590004
20501430	0.575807	0.575807	0.187744	0.255645	0.406296	0.216766
20501431	0.540017	1.40767	0.429675	0.648227	0.540017	0.928669
20501432	6.70566	6.4658	7.03226	6.41555	6.8323	7.22013
20501433	0.980639	0.913344	1.72616	0.773345	0.566422	0.853731
20501434	5.88963	5.54455	6.45051	5.57868	6.21018	5.67025
20501435	1.68509	1.31318	1.26635	2.22321	1.92884	1.30496
20501436	0.725508	0.422315	1.10353	0.605723	0.930769	0.571537
20501437	0.412239	0.0805449	0.412239	0.412239	0.639675	0.280634
20501438	7.85974	7.16568	8.16819	7.48736	7.65046	7.65716
20501439	0.710807	0.609674	0.43349	0.341051	0.525929	0.573711
20501440	0.43885	0.23127	0.100981	0.673	0.79438	0.364208
20501441	0.490911	0.290041	0.551202	0.490911	0.735236	0.490911
20501442	9.4061	9.13573	9.70359	9.11255	9.46931	9.26272
20501443	1.36164	1.39516	1.36228	0.861349	0.848295	0.504794
20501444	0.887752	0.851514	0.894207	0.686553	0.532222	0.767769
20501445	0.214586	0.333879	0.175947	0.219774	0.214586	0.372518
20501446	6.85874	6.78917	7.22143	6.85791	6.46764	7.25027
20501447	1.32609	0.882112	2.32846	0.687382	1.14226	1.14226
20501448	9.78046	9.29008	9.86314	9.58058	9.88707	10.4802
20501449	0.412239	0.21137	0.412239	0.665002	0.422169	0.372518
20501450	3.41247	3.74547	4.7173	4.33468	4.6725	4.81281
20501451	0.252315	0.770394	0.262357	0.331118	0.623177	0.291397
20501452	2.15336	1.18707	0.412239	0.653261	0.46987	1.10451
20501453	1.03992	0.565345	1.00707	0.57612	0.97306	0.933339
20501454	0.412239	0.137077	0.483733	0.483733	0.950143	0.444011
20501455	0.032166	0.57451	0.332595	0.288741	0.279457	-0.0795844
20501456	0.808955	0.940833	0.924234	1.11366	0.813232	0.44828
20501457	0.198744	0.63802	0.412239	0.115379	0.654094	0.372518
20501458	0.430316	0.127473	0.631043	0.403635	0.157709	0.364336
20501459	0.422169	0.422169	0.402308	0.162187	0.402308	0.382448
20501460	0.311804	0.282814	0.24767	0.953132	0.721278	0.746663
20501461	5.86762	5.42919	6.10755	5.58323	5.98223	6.06715
20501462	3.05667	2.68167	2.38733	2.52582	1.29088	3.05472
20501463	0.810938	0.654282	0.678033	1.04704	1.13096	0.521568
20501464	4.74344	5.7447	5.27323	6.29111	7.07889	4.65281
20501465	1.13	2.04648	1.07853	2.70473	2.95955	1.08739
20501466	0.678465	0.501121	0.489124	0.638256	0.322935	0.4614
20501467	1.42041	0.811891	0.418973	0.455352	1.10431	1.09901
20501468	1.17478	1.67125	1.0099	1.41141	1.49322	0.684856
20501469	1.64019	1.72564	0.924234	1.19183	1.19156	0.961456
20501470	-0.223886	0.521611	-0.0678131	0.412239	0.412239	0.37336
20501471	5.27422	5.93658	6.01722	5.49569	5.66638	5.18808
20501472	7.56615	6.7411	6.91315	7.19408	7.14927	6.07582
20501473	1.76583	1.8933	0.879692	2.09787	0.800771	0.767769
20501474	6.78595	7.22033	7.26479	6.95476	6.98326	7.06601
20501475	0.0920762	0.412239	0.335455	0.0920762	0.636059	0.212705
20501476	6.34536	7.18914	7.56225	7.16362	7.9424	7.33403
20501477	0.0920763	0.17693	0.167051	0.3778	0.857282	0.718362
20501478	10.2629	11.7218	10.9732	11.3435	11.875	11.4886
20501479	4.39384	5.82826	4.89251	4.81154	5.31421	5.64472
20501480	0.714312	0.14079	0.185232	0.687382	0.636775	0.49632
20501481	4.49952	4.46994	4.74021	4.25274	4.66765	4.68876
20501482	0.183243	0.176343	0.198432	0.658917	0.790254	0.372518
20501483	0.251736	0.37124	0.394691	0.592651	1.27318	0.212436
20501484	1.11965	0.650721	0.414429	0.494768	1.12404	0.357925
20501485	0.555138	0.851514	0.562251	0.837394	0.221992	0.917781
20501486	5.0745	5.43132	5.75572	5.62573	5.26917	5.74416
20501487	5.26144	4.9102	5.60489	5.08484	5.61051	5.85682
20501488	10.8589	11.2078	11.1076	11.0923	11.2507	11.2135
20501489	0.767769	0.8628	0.93552	0.412239	0.423525	0.383804
20501490	9.22183	9.15465	9.28264	9.28861	9.62604	9.29612
20501491	0.668704	0.358679	0.175947	0.687382	1.06823	0.589434
20501492	0.391271	0.190402	0.433206	0.391271	0.349336	0.36148
20501493	5.67789	4.1727	4.82205	4.75828	5.48698	4.7046
20501494	1.20842	1.21907	1.10874	0.871887	1.6744	1.28991
20501495	0.837549	0.430958	1.63763	0.906971	0.54818	0.462345
20501496	13.5748	13.3734	13.5629	13.5405	13.4634	13.5414
20501497	0.449322	0.224099	-0.1425	0.104806	-0.175656	0.372518
20501498	3.31168	2.59875	3.51781	2.87267	2.60623	1.39432
20501499	0.511795	0.555165	0.302963	0.801672	0.521515	0.472917
20501500	1.03969	1.584	1.29324	0.535251	1.49786	1.40719
20501501	2.27439	2.62127	3.66497	3.13687	4.13364	3.47521
20501502	0.471094	0.471094	0.471094	0.471094	0.767769	0.431373
20501503	0.491617	0.340965	0.4414	0.491617	0.652415	0.727195
20501504	14.0591	14.1512	14.173	14.1172	14.0786	14.145
20501505	3.01799	2.54615	2.51935	2.43573	2.85694	2.88698
20501506	7.8814	7.61191	8.09251	7.43379	7.51823	7.98698
20501507	1.64458	2.1413	1.93034	2.57589	1.55333	1.33645
20501508	1.63929	1.5729	1.25126	1.27647	1.83791	1.35685
20501509	4.19271	4.20612	4.62232	4.69022	3.51781	4.25576
20501510	9.30064	8.99128	9.60106	8.90581	9.12634	9.54809
20501511	2.19493	1.77785	2.65885	2.51646	1.3225	1.73813
20501512	6.25462	5.90977	6.25462	6.06345	6.28894	5.89542
20501513	0.723328	0.946385	1.06276	0.412239	0.723328	0.191727
20501514	0.23664	0.21137	1.43781	0.0920763	0.412239	0.372518
20501515	0.125176	0.412239	0.129594	0.0920762	0.628747	0.485124
20501516	0.767769	1.12277	0.144783	0.838783	0.584663	0.565224
20501517	2.80852	2.39369	1.12426	1.46284	1.92312	1.95295
20501518	-0.104839	0.908935	-0.0153227	0.154958	1.0703	0.331498
20501519	4.80041	4.84897	5.40201	4.78344	5.32209	4.82461
20501520	0.693468	-0.0132833	0.412239	0.432494	0.767769	0.395775
20501521	0.167806	0.503208	0.403911	0.335497	0.335497	0.808973
20501522	0.0620093	0.27786	0.468799	0.365338	0.483694	0.443973
20501523	0.344141	0.545394	0.545394	0.908428	0.699671	0.372518
20501524	0.219961	0.21511	0.184817	0.403369	0.844039	0.473177
20501525	2.87972	1.87889	1.83999	2.38044	2.55689	1.95295
20501526	0.881421	0.773282	0.846001	0.796928	0.988619	0.689536
20501527	0.727311	1.02873	1.894	1.30388	1.38426	1.13863
20501528	1.64019	0.618961	0.337808	0.687382	1.30049	1.13863
20501529	0.412239	0.412239	0.412239	0.412239	0.412239	0.37336
20501530	3.37754	3.81739	3.88345	3.19633	3.89729	4.34387
20501531	1.61258	1.08528	0.957216	0.957216	1.44081	1.2573
20501532	0.956528	1.21992	0.817203	0.644287	0.463726	0.194753
20501533	4.58981	4.06854	4.60149	4.24301	4.78233	4.59209
20501534	9.50993	9.00728	9.39257	9.29298	9.56104	9.6289
20501535	0.412239	0.202514	0.175947	0.252731	0.421094	0.767769
20501536	1.64019	1.61037	1.40569	1.67002	1.8933	1.64019
20501537	0.180314	0.495984	0.76847	0.412239	0.412239	0.644163
20501538	1.16933	1.20383	2.05803	1.27113	0.872842	1.16933
20501539	0.976317	2.22974	3.07794	1.57162	2.02287	1.20581
20501540	0.13858	0.458743	0.175947	0.458743	0.0423962	0.372518
20501541	2.03344	0.851514	3.08114	2.92926	1.38854	1.9064
20501542	0.402308	0.412239	0.412239	0.162187	0.412239	0.362587
20501543	0.902418	0.353694	0.0933321	0.554564	0.412239	0.0524153
20501544	0.412239	0.235791	0.0795139	0.510934	0.135066	0.394236
20501545	0.327245	0.252158	0.255414	0.0920762	0.432633	0.212436
20501546	0.767769	0.410089	0.374667	0.290796	0.412239	0.372518
20501547	0.345419	0.21178	0.479058	0.345419	0.71535	0.617648
20501548	0.651773	0.391257	0.592126	0.0920763	0.611752	0.292732
20501549	0.415795	0.319314	0.291854	0.412239	0.120294	0.139473
20501550	2.93669	2.50813	3.82903	2.84165	2.98232	3.79665
20501551	0.452526	0.426981	0.175947	0.141219	0.0920763	0.372518
20501552	0.859608	1.22996	1.54835	0.834973	0.859608	0.627629
20501553	9.58188	9.98088	10.3194	9.82163	10.234	9.99589
20501554	0.246632	0.740497	0.318864	0.261544	0.892493	0.527073
20501555	10.1193	10.3151	10.7887	10.1344	10.6547	10.39
20501556	0.94178	1.27062	1.62645	1.73329	1.20781	1.39067
20501557	6.46956	6.22792	6.93412	6.66168	6.75454	5.58066
20501558	0.861384	2.07678	1.83471	0.861384	1.00247	0.567792
20501559	2.29433	1.28744	1.68463	1.61114	1.18307	1.18307
20501560	0.228196	0.29409	0.193052	0.193052	0.347622	0.668173
20501561	0.00894263	0.482977	1.12124	0.512513	0.248815	0.412673
20501562	0.421022	0.164865	0.904373	0.667521	0.791883	0.421022
20501563	1.27505	0.856562	0.943992	1.06219	0.767769	1.13863
20501564	2.66031	2.47243	3.29522	2.56762	3.04489	3.3995
20501565	1.00361	0.975294	0.465618	0.811162	1.95411	0.53483
20501566	6.45591	5.77479	6.94544	6.29911	7.09302	6.79153
20501567	0.912453	1.38598	0.693901	0.892357	0.93255	0.972744
20501568	0.287171	0.55607	0.452112	0.368242	0.727895	0.516349
20501569	0.536867	0.187358	0.924234	0.287904	0.287904	0.62575
20501570	0.693182	1.16917	0.689469	0.693182	0.463716	0.0933911
20501571	0.506679	0.752608	0.924234	0.501121	0.826842	1.05384
20501572	0.767769	0.592015	0.412239	0.472722	0.269732	0.842707
20501573	12.9818	12.5939	13.0676	12.7915	13.049	12.9082
20501775	1.77473	1.53525	1.48507	1.40419	0.902303	0.900134
20501776	0.896483	0.489569	0.690438	0.759957	0.690438	1.10187
20502103	0.110053	0.291733	0.294093	0.492602	0.17244	0.254582
20502104	0.755892	0.755892	0.719872	0.755892	0.412239	0.168155
20502357	0.767769	0.21137	0.692437	0.723328	0.412239	0.767769
20502358	0.265251	0.781013	-0.0288868	0.246256	-0.0537419	0.890216
20502363	0.420509	0.488097	0.177863	1.29324	0.769685	0.767769
20502370	6.01	5.19456	6.00645	5.79753	5.9379	6.01041
20502371	0.242857	0.0138345	0.532749	-0.00596569	1.13697	0.173708
20502377	-0.0234853	0.279216	0.657367	0.620475	0.657367	0.440364
20502378	0.572678	0.691971	0.156521	0.572678	0.252516	0.721031
20502380	1.66903	2.59875	2.20884	1.98179	1.78523	0.767769
20502381	0.479246	0.479246	0.921541	0.754389	1.20564	0.492768
20502439	0.591825	0.408417	0.401729	1.04663	0.757259	0.552946
20502442	0.594605	0.564689	0.175947	1.05137	0.767769	0.419118
20502443	0.421081	0.843274	0.506238	0.687382	0.0920762	-0.045478
20502448	12.4462	12.3062	12.142	12.671	12.4881	11.8423
20502449	5.89868	4.52502	6.17962	5.22584	6.09712	5.50631
20504132	0.669519	0.704355	0.422164	0.669519	0.396763	0.345314
20504133	0.966106	0.491531	1.28985	1.91944	1.04701	0.451525
20504134	4.19271	4.26748	4.31027	3.42407	3.77873	2.93265
20504135	0.400977	0.72114	0.462352	0.538549	0.400977	0.339603
20504136	0.377441	0.449783	0.636237	0.66681	0.655587	0.481624
20504137	3.53475	2.69289	3.24531	2.86437	3.36598	3.1858
20504138	7.70787	7.25892	7.78256	7.27463	7.86719	7.85868
20504139	10.5233	10.4063	10.4975	10.1727	10.4807	10.5386
20504140	4.91025	3.99252	5.06433	4.06924	4.9	4.0568
20504141	0.164882	0.92432	0.485045	0.726311	1.16554	0.445324
20504142	0.767769	0.211161	0.175947	0.412239	0.912005	0.372518
20504143	0.440445	1.07683	0.428473	0.908525	0.751534	1.03198
20504146	2.45154	2.11191	1.74527	1.77675	2.75557	1.77498
20504147	1.05714	0.431797	0.781776	0.687382	0.412239	0.767769
20504148	0.377684	0.194276	0.873902	0.446485	0.455157	0.131621
20504149	1.15874	0.978824	0.739402	2.08026	0.590004	0.895079
20504150	0.407274	0.614247	0.175947	0.41113	0.407274	0.551074
20504151	0.510548	0.165205	0.377644	1.25453	0.72906	0.679399
20504152	0.516115	0.2201	0.855869	0.343874	0.945665	0.658734
20504153	0.469472	0.113942	0.480214	0.687382	1.13863	0.372518
20504154	0.63187	0.715616	0.869324	0.412239	0.767769	0.518621
20504155	1.27973	0.495958	0.69887	0.376664	0.542405	0.767769
20504156	0.476728	0.685952	0.681256	0.147237	1.12809	0.757169
20504157	1.33096	0.541591	0.175947	0.747214	0.256841	0.377388
20504206	0.438613	0.733637	0.519648	0.622021	0.977629	0.860118
20504207	0.923346	0.995997	0.175947	1.05714	0.567816	0.186654
20504208	0.767769	1.06222	0.231616	0.302777	0.412239	0.146958
20504209	0.889954	0.509721	0.184515	0.900475	0.214262	0.900475
20504210	0.432335	0.620667	0.175947	0.707479	0.501374	0.787866
20504211	0.269855	0.389148	0.104748	0.269855	0.590018	0.230977
20504212	0.767769	0.665331	0.763759	0.225045	0.476619	1.13863
20504213	0.0920762	0.679982	0.452259	0.0063386	0.412239	0.666049
20504214	2.27697	2.48674	3.37824	2.41968	2.41641	1.47805
20504215	0.428506	0.163512	0.354177	0.590469	0.778787	0.767769
20504236	0.759499	0.781394	0.489415	0.412239	0.767769	0.366665
20504237	0.731345	1.15678	-0.0860199	0.650959	1.29654	0.731345
20504238	0.694073	0.585934	0.640474	0.740981	0.85487	0.841501
20504239	0.171759	0.226934	0.439038	0.205646	0.841785	0.767769
20504240	1.09446	0.876049	0.924234	0.342126	0.522458	0.699206
20504241	2.64663	3.42352	2.89971	3.52992	3.09131	3.0254
20504242	0.751706	0.412239	0.211054	0.747716	0.152411	0.225575
20504243	0.667628	0.667628	0.667628	1.08597	0.584357	0.627907
20504244	0.412239	0.412239	0.412239	0.559741	0.412239	0.767769
20504245	0.767769	0.834647	0.924234	1.05714	0.836071	0.81621
20504246	0.138753	0.829297	0.153729	0.665164	0.854717	0.375297
20504247	0.443035	0.412239	0.175947	0.443035	0.412239	0.372518
20504248	0.104136	0.0671254	0.760559	0.687382	0.570696	0.372518
20504249	0.585872	0.408982	0.433206	0.349336	0.370303	0.250811
20504250	0.853744	0.498214	0.838258	0.548685	0.498214	0.299663
20504251	1.0058	0.502232	0.482858	0.687382	0.767769	0.75772
20504252	1.28912	0.490199	0.454916	0.581543	0.767769	0.432277
20504253	0.613934	0.796376	0.543083	0.779374	0.476214	0.634307
20504254	0.525839	1.01538	0.846001	0.805808	0.846001	0.886195
20504255	0.0604261	0.363128	0.578169	0.448807	0.378353	0.529194
20504256	0.831974	1.17444	0.60686	1.05499	0.511811	0.792253
20504257	0.900908	0.3968	1.20052	1.46955	1.19441	0.818558
20504258	0.153167	0.415536	0.412239	0.652989	0.0920762	0.767769
20504259	0.319352	0.639514	0.79107	0.923974	0.767769	0.767769
20504260	4.68855	3.14736	4.4852	3.90239	4.56193	2.71752
20504261	0.692365	0.718814	0.791533	0.894348	0.553626	0.535307
20504262	0.730967	0.21137	1.24494	0.730967	1.0865	0.370823
20504263	5.9387	5.82316	6.02405	4.82209	6.3116	5.0207
20504264	11.3497	11.2989	11.5148	11.2066	11.1309	11.2486
20504265	1.15965	1.5508	2.01357	0.850132	2.84879	1.5236
20504266	5.56885	5.23343	5.98919	5.59327	5.42414	5.87258
20504267	1.64879	0.842918	1.02766	1.62558	1.8847	0.372518
20504485	6.6356	6.37696	6.8694	6.30319	7.10629	7.1304
20504486	9.93057	9.85663	10.1501	9.83819	10.1583	10.127
20504487	9.9606	9.52585	10.0046	9.55208	9.77128	9.69582
20504488	6.03281	5.10489	6.22205	5.65855	5.65855	5.32971
20504489	0.324008	0.908349	0.872927	0.849483	1.04976	0.690715
20504490	0.412239	0.21137	0.831462	0.237003	0.127131	0.397626
20504491	0.842794	1.32594	1.69671	1.46966	1.34148	1.79657
20504492	1.09118	0.44628	0.379087	0.654231	0.975766	0.980622
20504493	3.06409	2.322	3.81005	3.12565	3.60164	2.22664
20504494	1.18414	1.56449	1.42973	1.42973	1.90104	1.31139
20504495	1.27525	0.114661	0.630351	0.47385	0.767769	0.372518
20506476	3.35691	2.97494	2.99886	2.87819	2.32577	2.58739
20506477	0.971526	0.615996	0.735235	0.49785	0.971526	0.85338
20506478	0.412239	0.311804	0.835351	0.372045	0.412239	0.153632
20506479	1.39295	1.35057	1.7923	1.7923	1.1019	0.930542
20506480	0.783457	0.57232	0.57232	0.252157	0.57232	0.494088
20506481	0.759052	0.851514	0.391022	0.547722	0.627314	0.767769
20506482	0.767769	0.592008	0.975881	0.73903	0.767769	1.07886
20506483	0.496444	0.346306	0.355328	0.271458	0.547175	0.551899
20506484	-0.0230645	0.542006	0.445687	0.403751	0.14225	0.322938
20506485	4.56193	3.22608	3.5457	3.13687	3.23619	2.70864
20506486	6.65466	6.28201	6.90132	6.36022	6.68585	6.44289
20506487	1.6191	0.749211	0.734103	0.980394	0.554705	1.45219
20506488	4.99079	6.49243	5.69524	6.21197	5.32099	5.21098
20506489	5.57298	5.20694	5.82785	5.65558	5.83153	5.39694
20506490	0.193071	0.484405	0.0451291	0.0451291	0.232614	0.193735
20506491	0.34746	0.34746	0.257623	0.561002	0.34746	0.437297
20506492	0.0139507	0.294093	0.294093	0.569236	0.649623	0.458381
20506493	0.753549	0.412239	0.406598	0.78334	0.767769	0.763479
20506494	0.576465	0.220935	0.66731	0.851608	0.576465	0.214706
20506495	0.373132	0.894178	0.877973	0.669736	1.24971	1.19783
20506496	1.04957	0.379061	1.40967	0.446256	1.04957	1.2532
20506497	0.459628	0.265954	0.412239	0.734771	0.769524	0.767769
20506498	1.10518	0.89956	0.612947	0.460284	0.412239	0.178674
20506503	0.645134	1.5729	1.58003	1.34392	2.10753	1.49381
20506504	0.599709	2.30832	1.63718	0.746284	2.79709	0.889114
20506505	9.13687	8.87221	9.39436	8.87336	9.27995	9.10541
20506506	1.83395	1.61682	2.47709	2.24798	1.9494	0.683563
20506507	8.14102	7.20419	7.55336	8.00509	8.89552	8.38459
20506508	6.058	5.40948	5.99971	5.68301	5.92811	6.17477
20506509	1.20199	0.782991	1.70702	1.47092	1.49786	0.767769
20506510	0.206831	0.412239	0.447606	0.172117	0.083286	0.454148
20506511	0.721745	0.520876	0.626581	0.389729	0.491052	0.439249
20506512	0.0690927	0.530385	0.294093	0.530385	0.797032	0.885915
20506513	0.801157	0.76493	0.427085	0.80595	1.11454	0.322695
20506514	1.32609	0.405274	0.412239	0.0920762	0.767769	0.60099
20506515	4.25833	4.04534	4.53751	4.12873	3.96255	5.06097
20506516	0.77532	0.512587	0.928123	0.691272	0.77532	0.0607494
20506517	0.471222	0.522879	0.953243	0.932804	0.732311	0.69259
20506518	0.304636	0.475678	0.440534	0.659086	0.37822	0.304636
20506519	0.310417	1.03947	0.4487	0.4487	0.458748	0.646345
20506520	1.04052	1.12427	0.924234	0.959862	0.412239	1.04052
20506521	0.111194	0.614765	0.538555	0.0920762	0.454684	1.13038
20506522	0.190928	0.570178	0.545878	0.936816	1.05003	0.873894
20506523	1.07708	0.342207	0.699355	0.412239	0.513002	0.473702
20506524	0.402308	0.486054	0.225307	0.50045	0.402308	0.441521
20506525	0.372218	0.19367	0.652361	0.687382	0.692381	1.00347
20506526	10.0659	9.50709	10.0738	9.87063	10.1405	10.2329
20506527	10.6896	10.3348	10.8607	10.7692	10.6897	10.8456
20506528	11.8139	11.9503	12.1863	11.9161	11.9558	12.0059
20506529	6.81952	6.71271	7.01939	6.81131	6.95167	7.26971
20506530	0.454224	0.198571	0.175947	0.890142	0.0920762	0.414503
20506531	0.412239	0.264369	0.714675	0.616095	0.729878	0.364926
20506532	0.412239	0.105148	0.392142	0.687382	0.767769	0.568998
20506533	4.9552	5.26589	4.42829	4.22128	4.73076	5.14105
20506534	0.384069	0.21137	0.457456	0.384069	0.412239	0.360264
20506535	0.0920762	1.10904	0.175947	0.687382	1.22194	0.549432
20506536	0.252158	-0.137303	0.541499	0.256648	0.607688	0.607688
20506537	0.432572	0.516317	0.412239	0.0415257	0.690621	0.372518
20506538	8.02925	7.62513	8.14647	7.98451	7.83572	8.19196
20506539	0.490471	1.01866	0.710172	0.626301	0.626301	0.846001
20506540	5.90161	5.11057	6.19789	5.57934	5.96837	6.26255
20506541	10.1684	9.81258	10.2633	9.98759	10.3034	10.2657
20506542	5.91441	6.19896	5.99378	5.70446	6.52228	6.32175
20506543	10.3529	9.94178	10.6663	10.0861	10.4966	10.5758
20506544	0.989009	1.49703	0.855589	1.97751	1.10508	2.22849
20506545	0.173925	0.311089	0.33039	0.463294	-0.0995128	-0.145674
20506546	3.09041	1.27697	1.88408	2.00791	2.63869	2.1867
20506547	4.35896	3.99986	4.57843	4.13949	4.12853	4.40899
20506548	1.24742	1.11459	0.545193	0.593216	0.931062	0.680324
20506549	0.139009	0.302025	0.459171	0.177312	-0.188386	0.356985
20506550	0.609743	0.112557	1.19443	0.854981	0.632375	0.592654
20506551	9.11286	8.42622	9.05639	8.68869	9.06053	9.23111
20506552	6.37319	6.0939	6.45458	6.16856	6.22813	6.44911
20506553	0.393578	0.21017	0.402308	0.698896	0.402308	0.544283
20506554	0.560166	0.441474	0.601555	0.0628408	0.797004	0.401753
20506555	0.767769	0.0268669	0.412239	0.412239	0.26408	0.372518
20506556	0.143563	0.340562	0.437037	0.362885	0.353166	0.600045
20506557	0.235691	0.380279	0.449579	0.530931	0.663976	0.49121
20506558	0.71642	0.71642	0.452432	0.396257	0.452432	0.357379
20506559	0.910339	0.487115	0.990686	0.990686	0.26544	0.631645
20506560	0.590388	0.325868	0.24196	1.42557	0.767769	0.372518
20506561	1.75562	0.461201	0.294093	0.938992	0.88319	0.73416
20506562	4.42067	3.86951	4.36014	3.63722	3.60216	3.93642
20506563	0.210222	0.558582	0.29463	0.215211	0.816388	0.491201
20506564	1.32609	0.851514	1.11084	1.56167	0.598846	0.841554
20506565	0.632521	0.683811	0.413969	0.683811	0.360132	0.730993
20506566	0.0920762	0.21137	0.285857	0.412239	0.412239	0.544862
20506567	4.464	5.33818	4.78091	5.10759	4.65012	3.31566
20506568	7.92416	7.74026	8.17422	7.90882	7.67846	7.5845
20506569	0.872765	0.851514	0.405003	0.641295	-0.0922969	0.84961
20506570	0.568316	0.196379	0.631219	0.985058	0.547348	0.848757
20506571	5.27179	5.01634	5.13144	4.88131	4.99507	5.72044
20506572	11.3622	11.2841	11.5483	11.2468	11.326	11.5209
20506804	9.83387	9.59494	10.2442	9.61104	9.71682	9.96379
20506805	0.724705	1.1349	1.28316	0.855244	0.724705	1.13863
20506806	0.788669	1.915	0.861068	1.16084	1.24123	1.02565
20506807	0.533055	0.349647	0.175947	0.510999	0.252593	0.705256
20513715	0.458021	0.412239	0.294107	0.512659	0.34943	0.246964
20513716	0.810015	0.281266	0.339454	1.00105	0.380948	0.414764
20513717	0.133938	0.233088	0.412239	0.50432	0.221006	0.394236
20513718	1.05714	0.851514	0.268534	0.370786	1.04648	0.448207
20513719	0.490488	0.626985	0.294093	0.530385	0.608719	0.131447
20513720	5.94123	5.74891	5.3523	6.05929	5.58964	5.77125
20513721	8.96162	8.55427	9.11975	8.79733	9.16956	9.12043
20513722	4.63656	4.40872	4.81806	4.57009	4.72838	4.75382
20513723	0.161346	0.0377432	0.459362	0.684696	0.0893905	0.385265
20513724	4.40365	2.9652	4.32692	0.911862	4.0735	1.19527
20513725	0.633756	0.870864	-0.107126	0.0920762	0.503124	0.372518
20513726	0.412239	0.412239	0.175947	0.402072	0.412239	0.662857
20513727	0.112122	0.412239	0.624117	0.507508	0.187346	0.271886
20513728	0.823504	0.467974	0.543727	0.331268	0.767769	0.29239
20513729	1.06215	0.4766	0.26092	0.357307	0.769802	0.0863898
20513730	0.809642	0.809642	0.880807	1.08478	0.738476	0.311688
20513731	0.684324	0.579429	0.651478	0.648473	0.875525	0.728525
20513732	2.53896	1.80384	2.1839	2.04241	2.04241	0.998713
20513733	0.767769	0.351805	1.01445	0.0920763	0.552675	0.59134
20513734	0.246719	0.0410949	1.03745	0.417669	0.0975069	0.333651
20513735	0.767769	0.412239	0.577575	0.344436	0.813867	0.731303
20513736	0.704563	1.10934	0.473237	0.385485	0.688289	0.669807
20513737	0.767769	1.24129	0.512432	0.412239	0.184404	0.867962
20513738	0.529078	0.21137	0.233167	0.469459	0.767769	0.698343
20513739	0.382165	0.720689	0.518576	0.281413	0.0920762	0.362111
20513740	1.71561	1.2212	0.924234	1.15404	1.32886	0.447932
20513741	0.81604	0.610417	0.190865	0.81604	0.477853	0.833383
20513742	0.0920762	0.851514	0.894682	0.273094	0.948786	0.738217
20513743	0.228831	0.412239	0.412239	0.546211	0.412239	0.372518
20513744	1.0479	1.56366	1.64692	1.22916	1.45887	0.373436
20513745	0.712458	0.240885	1.03262	0.48612	0.887233	0.850352
20513746	0.838877	0.638008	0.6929	0.217907	0.518714	0.538286
20513747	0.161824	0.059222	0.316399	0.449303	0.890028	0.442265
20513748	0.193436	0.296892	0.497762	0.192511	0.259755	0.615286
20513749	0.45605	0.484111	0.723329	0.26182	0.358996	0.790065
20513750	1.5564	1.36579	1.15454	1.14865	0.931517	1.00397
20513751	0.348397	0.0828897	0.963895	0.573214	0.653601	0.623574
20513752	0.511303	1.1447	0.601751	0.687382	0.816148	0.331461
20513753	0.785765	1.10076	1.32689	1.23541	0.661488	1.17227
20513754	0.420857	0.323014	0.302078	0.130829	0.61013	0.0986738
20513755	0.272155	0.463753	0.194407	0.299696	0.0920762	0.378153
20513756	0.333135	0.401638	0.375071	0.171976	0.2912	0.688666
20513757	1.00438	2.12809	1.89242	1.95295	2.18001	2.50814
20513758	0.885822	0.969773	0.720665	1.17519	1.25668	1.25668
20513759	0.550248	-0.0946513	0.954082	0.28222	0.292268	0.63775
20513760	0.863534	0.218635	1.24823	0.493778	-0.0656547	0.375804
20513761	0.767769	0.836866	0.924234	0.707202	0.412239	0.767769
20513762	1.95511	2.57784	2.92502	2.16293	1.94843	2.03902
20513763	0.292578	0.292578	0.292578	0.628776	0.648108	0.589897
20513764	0.412239	0.362351	0.247693	0.322158	0.602473	0.402545
20513765	1.36891	0.21137	1.95295	1.45238	1.96187	2.03326
20513766	1.02979	0.722872	0.879465	0.625762	0.945924	0.372518
20513767	1.30413	0.323989	1.50685	0.847145	1.05176	0.679519
20513768	0.412239	0.568882	-0.053073	0.397351	0.767769	0.906844
20517059	0.941995	1.02574	0.586465	0.943674	1.31286	1.02406
20517060	0.174719	1.30384	0.402308	0.687382	0.402308	0.372518
20517061	0.344289	0.631223	0.309146	0.480188	0.56168	0.188608
20517062	0.586313	0.493884	0.367761	0.687382	0.412239	0.547434
20517063	0.519212	0.148259	0.291776	0.218389	0.883598	0.488347
20517064	1.10135	0.211369	0.86506	0.294575	0.412239	0.202366
20517065	0.718703	0.7232	0.687847	0.426348	1.01629	0.395051
20517066	0.283253	1.06554	0.748408	0.686276	0.767769	0.767769
20517067	1.55618	1.8933	1.70347	1.74821	1.70347	1.32832
20517068	0.687811	0.506556	0.506556	0.614259	0.294096	0.268919
20517069	0.515869	1.82403	0.663368	0.893019	1.24596	0.853297
20517070	0.781077	0.114256	0.818743	0.0920762	0.412239	0.267027
20517071	1.0127	0.596864	0.412239	1.09906	0.723328	0.741394
20517072	1.36269	1.2212	0.221023	1.04253	0.857338	0.817617
20517073	0.370303	0.380234	0.454174	0.370303	0.370303	0.340513
20517074	0.481025	0.142584	0.244733	0.618596	1.20742	0.201276
20517075	0.767769	0.487033	0.396211	0.256336	0.670441	0.372518
20517076	0.698266	0.230749	0.431665	0.687382	0.787148	0.698266
20517077	0.973553	0.77843	0.979299	0.412239	0.328653	0.372518
20517078	0.0920762	0.545416	0.893811	0.510272	0.767769	0.53477
20517079	6.27553	5.8416	6.10891	5.50609	6.20791	6.12244
20517080	0.432572	0.150479	0.412239	0.352185	0.680558	0.372518
20517081	3.88018	2.83771	3.95116	3.08974	3.61185	3.38344
20517082	0.690438	0.586447	1.46745	1.07897	1.40868	0.74953
20517083	0.442313	-0.0288506	0.175947	0.412239	0.0876413	1.01748
20517084	0.47928	0.492771	0.242988	-0.106574	0.392378	0.380919
20517085	0.299207	0.415927	0.673118	0.00302517	0.332181	0.516653
20517086	0.847023	0.435264	0.604164	0.737068	1.13863	0.449057
20517087	1.05714	0.675069	0.412239	1.29324	0.354907	1.0455
20517088	0.748697	0.88686	0.412239	1.02384	1.36585	0.728688
20517089	4.54165	4.28054	5.09131	4.50847	4.72553	4.69205
20517090	0.229776	0.372768	0.541748	0.253475	0.721611	0.214597
20517091	3.54798	3.29026	4.80334	3.3408	2.18001	1.81006
20517092	4.38944	2.99741	4.99783	4.00123	4.26223	4.30399
20517093	0.412239	0.261587	0.145591	0.412239	0.767769	0.412239
20517094	0.390102	0.490847	0.63676	0.864004	0.480295	0.846377
20517095	0.968574	0.412239	0.558653	0.0832348	0.0213243	0.402188
20517096	3.19139	3.14404	2.44351	2.96102	2.67798	2.77899
20517097	0.599099	-0.0111808	0.105742	0.105742	0.398573	0.358852
20517098	0.604836	0.403967	0.50116	1.05769	0.508416	1.13863
20517099	0.402308	0.341627	0.56239	0.242227	0.402308	0.372939
20517100	0.412239	0.155444	0.413832	0.202152	0.628228	0.224086
20517101	0.553563	0.824789	0.808176	0.941081	0.80667	1.13863
20517102	0.46486	0.26399	0.172907	0.690422	0.866982	0.425138
20517103	0.0935908	0.341915	0.40921	0.688897	0.117185	1.1005
20517104	0.663856	0.452059	0.899962	0.21855	1.10458	1.00446
20517105	0.0920762	0.211369	1.03155	0.237689	1.05623	0.326137
20517106	0.573531	0.218611	1.29324	0.445836	-0.0679123	0.0531977
20517107	0.527947	0.172417	0.294093	0.455765	0.455765	0.83463
20517108	0.253745	0.328562	0.231001	0.0351927	-0.188386	0.577951
20517109	0.946293	0.745424	0.407579	1.05714	1.04544	1.12264
20517110	0.0920762	0.952499	0.655537	0.973635	0.684266	0.767769
20517111	0.193754	0.851514	0.59108	0.802216	0.883709	0.372518
20517112	0.422169	0.412239	0.175947	0.500575	0.402308	0.382448
20517113	1.12213	1.4423	1.10874	1.6657	0.954125	1.45569
20517114	0.728696	0.735801	0.412239	0.687382	1.09956	0.767769
20517115	0.510481	0.515446	0.279154	0.339038	0.437203	0.757724
20517116	1.48557	1.59846	2.3928	1.95295	2.4377	2.38139
20517117	0.475313	0.376214	0.412239	0.788406	0.533793	0.499037
20517118	0.452253	1.39489	1.21819	1.75497	1.42249	1.44221
20517119	1.1871	0.412825	0.184467	0.650245	1.08493	0.831824
20517120	0.725233	0.409307	0.409307	0.687382	1.07908	0.686355
20517121	0.836831	0.728163	0.659066	0.608869	0.481301	0.619345
20517122	0.589458	0.491172	0.353166	0.491172	0.678886	0.372518
20517123	0.321929	0.631877	0.851577	0.767706	0.918621	0.987407
20517124	0.272018	0.412239	0.565623	0.232067	0.412239	0.59767
20517125	0.70606	0.500436	0.165878	0.38443	0.416691	0.339935
20517126	0.429923	0.613508	0.750085	0.438778	0.429923	0.529763
20517127	1.32609	0.193775	0.598516	0.361665	0.377184	0.657625
20517128	0.463358	0.155324	0.545619	0.353331	0.143195	0.423636
20517129	0.412239	0.274683	0.40273	0.0821459	0.41266	0.363009
20517130	0.407274	0.407274	0.407274	0.407274	0.700679	0.372518
20517131	0.491641	0.513748	0.491641	0.687382	0.491641	0.389859
20517132	0.0920762	0.412239	0.482822	0.24597	0.412239	0.809704
20517133	0.285455	0.102047	0.369326	0.517296	0.587687	0.192436
20517134	1.32609	0.493564	0.760843	0.488173	0.947536	0.216882
20517135	0.415795	1.2212	1.37613	0.379293	1.02307	1.42585
20517136	0.532311	0.616056	0.688775	1.05714	0.532311	0.397736
20517137	1.62099	1.30912	1.27404	0.844841	1.165	1.37642
20517138	0.16649	-0.0764202	0.924234	0.702294	0.283427	0.654288
20517139	3.35887	4.17998	3.60045	4.19384	3.6143	4.53402
20517140	0.369789	0.453566	0.45366	0.191432	0.740682	0.40287
20517141	0.787287	0.412239	-0.0939042	0.313573	1.12405	0.815395
20517142	0.153767	0.419709	0.373563	0.134886	0.373563	1.18144
20517143	0.285091	1.15154	0.294093	0.266021	0.645481	0.490122
20517144	0.402308	0.21137	0.412239	0.412239	0.412239	0.362587
20517145	0.412239	0.733234	0.969232	-0.0975305	0.949024	0.812767
20517146	4.63136	3.65501	4.78035	3.88161	4.41187	4.15745
20517147	1.69766	1.48625	1.59106	1.34213	1.44873	1.55354
20517148	1.45211	1.78517	2.42203	2.62846	2.45588	1.95295
20517149	2.21932	1.48561	2.15495	2.3479	2.16667	2.16784
20517150	0.37085	0.476391	0.549111	0.468028	0.691012	1.4174
20517151	0.718362	0.525046	0.194543	0.723328	0.723328	0.718362
20517152	0.100807	0.388597	0.388597	0.748129	0.388597	0.433265
20517153	0.0520559	0.147619	0.175947	0.372218	0.331659	0.292149
20517154	4.60916	3.2773	4.52974	4.07667	4.45018	3.90239
20517155	0.702157	0.501287	0.508338	0.441641	0.471464	0.343116
20517156	1.11065	0.939907	0.870722	0.763699	1.64893	0.714257
20517157	0.259821	0.161687	0.441867	0.687382	0.412239	0.754522
20517158	0.99632	0.13722	0.206183	0.490731	0.403369	0.518943
20517159	0.599382	0.211369	0.422795	0.686183	0.890802	0.560504
20517160	0.344529	0.425105	0.166764	0.260972	0.344529	0.522294
20517161	2.69735	3.72991	3.03976	2.76544	2.78127	2.31989
20517162	1.56759	1.22119	1.77468	1.20209	1.58779	1.93555
20517163	0.767769	0.752307	1.32203	1.2227	0.796036	1.30871
20517164	0.767769	0.708787	0.109442	0.619018	0.412239	0.37336
20517165	0.412239	0.741695	0.750085	0.429923	0.429923	0.767769
20517166	0.455343	0.412239	0.412239	0.838034	0.163275	0.455343
20517167	0.382448	0.431031	0.498408	0.412239	0.412239	0.372518
20517168	4.21786	3.23158	4.14367	2.32872	3.54654	2.46375
20522996	3.7214	2.25617	2.17289	2.01829	2.24535	1.65375
20522997	1.3141	1.17761	1.18478	0.958566	1.09505	1.09505
20524311	8.57997	7.93652	8.85672	8.26509	8.53752	8.6159
20524312	4.08349	3.26653	3.90239	4.43939	3.61256	3.7328
20524313	3.9536	4.28448	4.66978	3.42537	4.86875	3.7852
20524314	3.84891	3.00042	3.91949	3.03013	4.11734	2.45788
20524315	1.88769	2.68464	2.9439	2.14621	3.10046	2.50458
20524316	0.626625	0.929326	0.591481	0.751249	1.13863	0.92503
20524317	0.0876553	0.532703	0.49543	0.256373	0.767769	0.763348
20524318	0.0920762	0.836578	0.402308	0.402308	0.402308	0.372518
20524319	5.78516	4.49516	5.8461	5.01083	5.08548	5.28983
20524320	6.7053	6.00797	6.69118	6.3469	6.35107	6.51257
20524321	10.005	9.54761	9.26641	9.53713	9.88102	9.3528
20524322	6.2714	6.30787	5.86788	5.69963	5.75202	6.12821
20524323	8.86257	8.64032	9.08689	8.51104	8.98038	9.09486
20524324	7.2557	9.3353	8.58578	8.39048	8.84491	8.54886
20524589	0.669192	0.412239	0.466319	0.302908	0.382448	0.382448
20524590	1.34718	0.463668	1.34718	1.17818	1.11852	1.17818
20524591	1.05482	0.944787	0.708495	0.422181	1.49173	0.734941
20524592	1.64873	2.41651	1.8885	2.51245	0.0599204	0.746621
20524593	0.52649	0.406964	0.526152	0.242832	1.53344	1.5084
20524594	0.492879	1.93354	1.34015	0.813041	0.717571	0.767769
20524595	0.550245	0.311804	0.31194	0.336913	0.512673	0.510524
20524596	0.707862	0.266375	0.574958	0.449783	0.786541	0.730224
20524597	2.34342	2.68103	2.19784	1.38976	2.45094	2.36297
20524598	0.206321	0.774653	0.477692	0.687382	0.412239	0.692088
20524599	1.11807	2.74022	2.40189	1.39322	2.59914	1.75609
20524600	0.401302	0.195678	0.361946	1.03434	0.482794	0.744972
20524601	0.561963	0.653026	1.15038	0.551915	0.327809	0.188665
20524602	0.831153	0.339484	1.05235	0.349838	0.765422	0.37017
20524603	0.495572	0.168437	1.25604	0.733508	0.207142	0.136531
20524604	0.381492	0.381492	0.893487	0.17266	0.381492	0.64814
20524605	6.46835	6.08595	6.61048	6.14276	6.53392	6.44412
20524606	0.338349	0.764577	0.225863	0.687382	0.925215	0.372518
20524607	0.25162	0.542783	0.335491	0.25162	0.56239	0.543066
20524608	0.175015	0.167289	0.109094	0.54981	0.700915	0.522819
20524609	1.32609	0.441614	1.32262	0.800282	0.136139	0.645668
20524610	0.551901	0.522638	0.25599	0.522638	0.310983	0.681845
20524611	-0.0831651	0.400746	0.446483	0.819745	0.682775	0.653238
20524612	0.363568	0.322627	0.471061	0.465409	0.68373	1.14732
20524613	0.821797	0.658749	0.901178	0.501634	0.375704	0.462756
20524614	0.41914	1.54826	0.200588	0.128815	0.304369	0.304369
20524615	0.767769	0.489569	0.302966	1.05714	1.04597	0.767769
20524616	0.530385	0.61813	0.308725	0.82016	0.212183	0.642216
20524617	0.978396	0.659021	0.57654	0.709444	0.219745	0.422494
20528289	0.0920763	0.372218	0.323893	0.240022	0.372218	0.664255
20529126	5.86599	6.59722	6.36856	6.62399	6.86667	6.41164
20529127	0.569577	0.549717	0.549717	0.517041	0.241897	0.670578
20534686	0.43834	0.927781	1.16518	0.930501	0.412239	0.294141
20534688	0.767769	0.412239	0.379013	0.511917	0.222548	0.767769
20534690	0.491783	0.491783	0.725532	0.349882	0.670044	0.331767
20534691	1.11913	0.733713	0.812775	0.945679	0.955156	1.03743
20534693	0.412239	0.236478	0.308938	0.63438	0.767769	0.679373
20534696	0.735172	0.929028	0.538711	0.769946	0.415009	0.755068
20534697	0.619547	1.09011	0.757119	0.551591	0.436956	0.937533
20534698	0.848422	0.676715	1.10227	1.05714	0.796177	1.06569
20534699	0.701125	0.24545	0.792833	0.577968	1.13863	0.470008
20534701	0.614201	0.438166	0.786751	1.28668	1.00115	0.602064
20534703	0.863091	0.696558	0.513957	0.542929	0.589031	0.922131
20534705	1.01548	0.412239	0.890926	0.687382	1.24646	0.207514
20534707	1.16021	0.612114	0.932356	0.824014	0.753025	0.795937
20534708	0.759499	0.412239	0.441743	0.995604	0.980458	0.410302
20534709	0.464582	0.583296	0.650716	0.401147	0.820112	0.673588
20534710	1.02756	0.412239	0.175947	0.403369	0.417204	0.377483
20534712	0.485679	0.329801	0.707479	0.707479	0.984064	0.767769
20534714	0.412239	0.311604	0.716629	0.716629	0.412239	0.357588
20534716	0.736122	0.502538	1.12173	1.09467	0.995172	1.09165
20534718	1.05714	0.75419	0.825591	0.412239	1.0787	0.97791
20534720	1.49931	1.22419	0.927226	1.28377	1.63875	1.37218
20534722	0.667415	0.921199	0.705061	0.775425	1.17043	0.986941
20534724	0.0349997	0.977846	0.797902	0.121621	0.285907	0.246186
20534725	0.749929	0.850006	1.37064	0.685874	1.12079	0.860822
20534726	0.747796	0.44741	1.23609	0.702637	0.947092	0.662916
20534728	0.851235	0.979915	0.808717	0.805611	0.876728	0.76589
20534730	1.32609	0.871632	0.96675	0.96675	1.71652	1.10246
20534732	0.68858	0.300365	0.436195	0.687382	0.672487	0.764336
20534733	1.0175	0.126697	0.323853	0.491818	1.12787	0.765027
20534734	0.596656	0.211609	0.661915	0.716027	0.592658	0.552936
20534735	0.894685	0.702546	1.37232	0.89032	1.31321	0.590878
20534736	0.600264	0.668766	1.3481	0.519877	0.322118	0.600264
20534738	0.894452	0.998458	0.719957	0.559182	0.286296	0.925441
20534739	5.44274	5.13005	5.17493	5.02819	5.07196	5.67996
20534741	0.803814	0.600567	0.89896	0.644278	0.724664	1.0181
20534742	0.732905	0.258329	0.547248	-0.0911431	0.412239	0.372939
20534744	0.978935	0.922114	1.29324	1.42892	1.47966	1.47851
20534745	0.877988	0.69478	0.839265	0.397936	0.877988	0.682801
20534895	1.64019	1.69542	1.78695	2.24362	1.40706	1.71815
20534896	1.47335	1.5729	1.66442	2.09837	1.19437	1.5499
20534897	0.675042	0.809497	0.573205	0.499818	0.484369	0.78026
20534898	0.778438	0.815575	1.00029	1.05358	1.41021	0.767769
20534899	1.01683	0.856959	1.57738	0.969021	0.985283	0.767769
20534900	0.844084	0.515835	0.903717	0.687382	0.767769	0.669095
20534901	0.0464407	0.49519	0.313719	0.229849	0.411444	0.481291
20534902	0.127155	0.48277	0.394434	0.341461	0.352499	0.30174
20534903	0.70864	0.841466	0.914185	0.687382	0.75772	0.448045
20534904	0.618816	0.503715	0.590004	0.906963	0.989678	0.592098
20534905	0.626687	0.78512	0.677058	0.844855	0.997549	0.568829
20534906	0.595091	0.36606	0.451997	0.274929	0.767769	0.372518
20534907	0.412239	0.412239	0.412239	1.23348	0.767769	0.372518
20534908	1.02155	0.623139	1.2979	0.737442	0.81939	0.767769
20534909	0.581547	0.635146	0.492664	0.789364	0.635146	0.848194
20534910	0.480794	0.436162	0.234474	0.707836	0.481025	0.747672
20534911	0.567954	1.00723	1.07995	0.268728	0.94442	1.22142
20534912	0.584488	0.643246	1.09648	0.264325	0.638977	1.26203
20534913	0.742338	0.386808	0.386808	0.524473	0.991803	0.60486
20534914	0.596037	0.358822	0.358822	0.145493	0.364045	0.644486
20534915	0.767769	0.286101	0.286101	0.0876553	0.443185	0.641631
20534916	0.609552	0.795318	0.924234	0.687382	0.412239	0.75772
20534917	0.0920762	0.210048	0.38841	0.413228	0.743941	0.693669
20534918	1.1383	1.14476	1.26337	1.1383	0.931942	1.13993
20534919	1.22645	1.0206	1.24535	1.39878	1.29605	0.867409
20534920	2.57647	2.17565	2.59521	2.28455	2.51822	2.6287
20534921	6.44265	6.02334	6.46595	6.1553	6.3479	6.48843
20534922	0.781784	0.457825	0.924234	0.781784	0.772942	1.12847
20534923	1.05714	0.228409	0.412239	0.511917	0.767769	0.280814
20534924	0.432801	0.405385	0.473378	0.419093	0.774623	0.372518
20534925	0.480215	0.274591	0.325997	0.486579	0.859689	0.190845
20534926	0.767769	0.412239	0.411361	0.725998	0.411361	0.766891
20534927	0.57648	0.167265	0.437697	0.437697	0.793227	0.310418
20534928	0.996668	0.608191	0.963822	0.484581	1.32688	1.31077
20534929	0.668236	0.876482	0.731537	0.880715	0.55632	0.570143
20534930	0.637104	0.65018	0.720974	1.00624	0.957266	0.872496
20534931	0.853332	0.593324	0.504678	0.779821	0.224543	0.553603
20534932	0.774988	0.682705	0.412239	0.687382	0.23094	0.511381
20534933	0.115535	0.444977	0.00570166	0.648224	0.990686	0.313292
20534934	0.337186	0.551224	0.116263	0.752093	1.11197	0.471793
20534935	1.78876	1.5729	1.86253	1.647	1.84015	1.71891
20534936	0.614328	1.39896	0.624128	0.562048	0.622273	0.762073
20534937	0.954899	0.944617	0.923308	0.412239	0.768695	0.786598
20534938	0.593813	0.549073	0.608726	0.5789	1.13692	0.895206
20534939	0.412239	0.618596	0.400044	0.618596	0.618596	0.974126
20534940	1.15558	1.23933	1.95295	1.15823	1.52645	1.70095
20534941	0.591472	0.408064	0.912079	0.687382	0.759827	1.25526
20534942	0.557474	0.332264	0.904137	0.687382	0.747672	1.23165
20534943	0.473316	0.266008	0.175947	0.0246823	0.835163	0.427156
20534944	0.860682	-0.00575468	0.482805	0.490926	0.367134	0.722664
20534945	0.837001	-0.0560486	0.435524	0.467245	0.447522	0.767769
20534946	0.475362	0.895396	0.728359	0.412239	0.412239	0.429185
20534947	0.957751	1.17585	0.939558	1.02686	0.855687	0.799951
20534948	0.418738	0.367402	0.786401	0.439951	0.731731	0.767769
20534949	0.389305	0.440124	0.859123	0.618581	0.643358	0.74967
20534950	0.418228	0.857503	0.914207	0.563921	0.767769	1.01517
20534951	0.376328	0.473367	0.612434	0.74851	0.473367	0.076499
20534952	0.534576	1.0797	0.968102	0.534576	0.645432	0.815017
20534953	0.507097	1.07277	1.04792	0.621098	0.562615	0.519209
20534954	0.790568	1.2325	1.36636	0.819481	0.790568	1.51696
20534955	0.72149	0.21137	0.365959	0.25467	0.682255	0.326238
20534956	0.774367	1.2212	1.12654	1.30085	1.04267	1.38234
20534957	0.374293	0.311804	0.530758	0.41341	0.501572	0.432665
20534958	0.499497	0.412239	0.456978	0.427152	0.412239	0.147934
20534959	1.27468	1.39622	1.31614	1.23954	2.10453	1.41921
20534960	1.01877	0.520225	0.588461	0.706526	0.989678	0.989678
20534961	0.565788	0.841345	1.11284	0.565788	0.824595	0.453733
20534962	0.445421	0.571222	0.22553	0.744561	0.610283	0.529768
20534963	2.78591	2.63011	2.99722	2.73681	2.80664	2.7631
20534964	-0.0913319	0.737219	0.437814	1.00692	0.301011	0.322304
20534965	2.01349	1.52875	1.72754	1.64019	1.54793	1.95295
20534966	0.412239	0.25812	0.412239	1.04163	0.814519	0.372518
20534967	1.96618	1.21703	1.32128	0.966418	0.95637	0.962241
20534968	0.412239	0.217356	0.175947	0.412239	0.412239	0.767769
20534969	0.477306	0.488032	0.924234	0.686542	0.404286	0.808802
20534970	0.432335	0.480741	0.672457	0.391866	0.473358	0.372518
20534971	0.774497	0.418967	0.685786	0.448934	0.383491	0.547765
20534972	5.05827	4.99888	5.1502	4.76857	5.01162	5.07838
20534973	0.935367	0.385662	0.559977	0.579837	0.559977	0.47878
20534974	0.579853	0.424744	0.730218	0.815959	0.868321	0.573753
20534975	1.04005	1.35219	1.44432	1.22599	1.58855	1.05923
20534976	0.412239	0.851514	0.729538	0.561343	1.0616	0.372518
20534977	1.04005	1.35219	1.44432	1.22599	1.58855	1.05923
20534978	0.73883	-0.091332	0.195871	0.830367	0.3833	0.767769
20534979	0.772358	-0.0734109	0.441296	1.05714	0.397667	0.767769
20534980	1.04005	1.35219	1.44432	1.22599	1.58855	1.05923
20534981	0.507323	0.412239	0.423123	0.37669	0.361212	0.372518
20534982	1.4613	0.936758	0.734394	0.970685	0.959738	1.43329
20534983	0.843547	0.89349	1.40549	1.15728	1.09665	0.828798
20534984	1.23175	1.2154	1.73544	1.32935	1.41084	1.57897
20534985	0.995977	0.541348	0.863073	0.745724	0.724756	0.706608
20534986	0.490068	0.0912245	0.845059	0.742002	0.535645	0.495923
20534987	0.337697	0.257644	0.362021	1.24303	0.717551	0.721494
20534988	0.705615	0.188619	0.412239	0.455362	0.475735	0.405198
20534989	0.643603	0.521524	0.487336	0.690036	0.643603	0.7202
20534990	0.822	0.381226	0.456769	0.830653	0.914647	0.519395
20534991	0.915878	0.617816	0.764794	0.823439	0.989756	0.594505
20534992	0.34216	0.772048	0.519513	0.746935	0.746935	0.767769
20534993	0.727575	0.727575	0.844924	0.727575	0.727575	0.368534
20534994	1.1812	0.746949	0.924234	1.02209	1.17376	0.77851
20534995	0.816327	0.290086	0.543928	0.687382	0.460057	0.678135
20534996	0.751991	0.81398	1.02376	0.787656	0.129229	0.869149
20534997	0.565293	0.553048	0.517904	0.275923	0.872579	0.663915
20534998	0.702568	0.21137	0.879792	0.666969	0.382405	0.723328
20534999	0.326993	0.671556	0.671556	0.846511	0.935094	0.598816
20535000	0.837623	1.26063	0.966076	0.54098	1.37106	1.69672
20535001	0.625105	1.08311	0.748226	0.412239	1.15406	1.50959
20535002	0.924823	0.6184	0.667683	0.943944	0.887336	0.635454
20535003	3.26284	3.82792	3.49895	4.26169	4.4803	3.65561
20535004	0.41996	0.521075	0.503831	0.201408	0.43733	0.685489
20535005	0.998173	0.896489	0.924006	1.22175	1.4389	1.29728
20535006	0.57995	0.707788	0.812469	0.423066	0.913338	0.87156
20535007	1.19024	0.348187	0.632488	0.575618	0.545344	0.931148
20535008	0.592675	0.409882	0.622972	1.05714	0.855659	0.492409
20535009	0.382658	0.43788	0.633249	0.63875	0.63875	0.694622
20535010	0.870649	0.767451	0.339934	0.392429	0.878649	0.372518
20535011	0.707988	0.762585	0.453644	0.598453	0.992359	0.869914
20535012	0.207716	0.618177	0.381885	0.527301	0.618177	0.563246
20535013	0.102007	0.412239	0.480107	0.412239	0.777699	0.372518
20535014	0.614022	0.467985	0.610355	0.526485	0.348692	1.02438
20535015	0.564157	0.63891	0.412549	0.48377	0.313426	0.609119
20535016	0.53469	0.265022	0.468226	0.426712	0.385883	0.366023
20535017	0.645925	0.383556	0.486262	0.852009	0.787629	0.747908
20535018	0.742254	0.246027	1.61569	0.742254	0.521062	1.21952
20535019	0.233978	0.571405	0.581694	0.803489	0.51412	0.51412
20535020	5.63768	5.12454	5.58562	5.16044	5.51172	5.41166
20535021	0.687742	0.687742	0.275105	0.962885	0.412239	0.767769
20535022	0.062609	0.645802	1.1058	0.325639	1.06824	1.04893
20535023	0.864525	0.663656	0.487333	0.76409	0.814308	0.505484
20535024	0.462456	0.21137	0.412239	0.412239	0.462456	0.133238
20535025	1.20663	0.650228	1.04627	1.10116	0.958825	1.00655
20535026	1.05714	0.661843	0.412239	0.862713	0.527844	0.517903
20535027	1.05714	0.851514	0.779378	0.240664	0.779378	0.739657
20535028	0.192358	0.21137	0.53391	1.01107	1.12573	0.721705
20535029	1.12278	0.691053	0.353207	1.24975	0.814792	0.449841
20535030	0.772222	0.684988	0.416692	0.416692	0.0965295	0.376971
20535031	0.522623	0.399061	0.881448	0.358713	0.522623	0.809961
20535032	0.853152	0.477743	0.19892	0.752886	0.13701	0.643319
20535033	0.324807	0.412239	0.782851	0.59995	0.767769	0.434068
20535034	0.591842	0.591842	1.24535	0.642313	0.413193	0.372518
20535035	0.767769	0.431851	0.19528	1.02281	0.63272	0.787101
20535036	0.284773	0.233088	0.412239	0.508231	0.456546	0.649761
20535037	-0.0662233	0.236478	0.557174	0.412239	0.236745	0.623246
20535038	1.00111	0.378331	0.408343	0.600524	0.626895	0.605854
20535039	0.432513	0.255042	0.380955	0.721882	0.583892	0.803375
20535040	0.412239	0.653204	0.662889	0.868758	1.41337	0.829037
20535041	0.343383	0.675053	0.69769	0.669317	0.675053	0.842643
20535042	0.517039	0.366387	0.366387	0.463587	0.183125	0.326666
20535043	0.643074	1.38139	0.599482	1.06682	1.00717	0.787604
20535044	0.410322	0.311804	0.922317	0.32227	0.773518	0.667334
20535045	0.343988	0.311804	0.839891	0.407359	0.769267	0.667334
20535046	0.333786	0.850126	0.621884	1.05274	0.809932	0.0964094
20535047	0.158397	0.503878	0.229608	0.4302	0.44816	0.390478
20535048	0.782976	0.143028	0.784693	0.427446	0.427446	0.39269
20535049	0.885915	0.64372	0.333631	0.608775	0.333631	0.609228
20535050	0.83362	1.0414	1.05972	1.14442	1.53795	1.42833
20535051	1.21626	1.26858	1.78057	0.322011	1.27303	1.22886
20535052	0.432335	0.432335	0.549684	0.392142	0.767769	0.472529
20535053	0.416868	0.794945	0.756812	0.501197	0.700786	1.35134
20535054	0.858384	1.1626	1.44994	1.21851	1.2344	0.867705
20535055	0.767769	0.211369	0.412239	0.374179	0.340005	0.372518
20535056	0.766151	0.874068	1.08631	0.947169	0.640455	0.700108
20535057	0.978742	0.557796	0.419599	0.681099	1.27845	0.480666
20535058	0.967081	0.531442	0.496019	0.717618	1.16343	0.683466
20535059	0.970387	0.506168	0.186279	0.215158	0.506168	0.890851
20535060	0.368654	1.15459	0.698747	0.412239	0.753398	0.659026
20535061	0.326055	0.333008	0.344677	0.412239	0.51616	0.732763
20535062	0.525319	0.737574	1.28682	0.721971	1.61094	1.07666
20535063	0.412239	0.741243	0.924234	0.628657	0.474044	0.767769
20535064	0.648062	0.464653	0.599388	0.599388	1.24784	0.517745
20535065	0.40959	0.412239	0.729752	0.687382	0.412239	0.640017
20535066	0.420113	0.654137	0.920022	0.570154	0.470127	0.650541
20535067	7.493	7.02946	7.6433	7.33656	7.63331	7.47391
20535073	0.659519	0.370571	0.141102	0.402602	0.340691	0.308838
20535080	0.932512	0.564952	0.924234	0.452962	0.608667	0.771108
20535093	0.713667	1.5729	0.389757	0.694835	0.775222	0.372518
20535096	0.275091	0.0600188	0.260888	0.536031	0.950784	0.836555
20535100	1.05714	0.178038	0.175947	0.860782	0.697388	0.571413
20535105	0.311665	0.311665	0.276521	0.647784	0.21461	0.148598
20535106	0.413413	0.843631	0.193257	0.704692	0.596821	1.09667
20535108	0.424476	0.225117	0.424924	0.568379	0.341054	0.580647
20535110	0.161653	0.361818	0.674577	0.331555	0.411941	0.442094
20535116	4.79632	4.4107	4.98276	4.65478	4.84321	4.90387
20535226	0.587999	0.412239	0.175947	0.158351	-0.0545051	0.884742
20535227	0.770014	0.414484	0.198078	0.414484	0.412239	0.77226
20535228	0.45668	0.483247	0.447824	0.462244	0.767769	0.813484
20535229	0.667227	0.484203	1.3992	0.667227	0.987773	0.930914
20535230	8.76927	8.81813	8.96948	8.50482	8.85162	8.90938
20535231	0.478432	1.60396	0.465903	0.694614	0.623117	0.623117
20535232	0.442436	0.259028	0.772434	0.401519	0.481906	0.387531
20535234	0.522604	0.323356	0.175947	0.431011	0.678886	0.711452
20535235	0.450489	0.672552	0.515122	0.450489	0.729519	0.313511
20535236	0.882972	0.326573	0.463313	0.84689	0.379443	0.878054
20535237	0.286172	0.400692	0.0625375	0.595746	0.654359	0.556024
20535238	1.32609	0.255811	0.412239	0.520174	0.609337	0.609337
20535239	0.533446	0.215905	0.582508	0.954257	0.309358	0.888976
20535254	0.878871	0.202886	0.412239	0.6427	0.631752	0.759285
20535255	0.985448	0.151915	0.833552	0.627927	0.419007	0.708314
20535256	0.389729	0.193225	0.901724	0.389729	0.389729	0.595095
20535257	0.486856	0.372082	0.858521	0.62412	0.851172	0.835931
20535258	0.404761	0.412367	0.668236	0.431384	0.471842	0.882633
20535274	0.673284	0.492641	0.317754	0.54981	0.676049	0.985727
20535275	1.19246	0.271517	0.412239	0.45366	0.412239	0.372518
20535276	1.04673	1.13047	0.530379	0.0920762	0.87372	1.01124
20535277	0.767769	0.866877	0.412239	0.898826	0.603451	0.451352
20535278	0.627706	0.791763	0.539401	0.863811	0.299279	0.570143
20535279	0.979211	0.133442	0.634559	0.662326	0.478094	0.702641
20535280	0.913113	0.996859	0.469428	0.931937	0.913113	0.777324
20535281	1.01957	0.49126	0.324542	0.49126	0.525383	0.805824
20535282	0.659195	0.455587	0.384724	0.289439	0.214876	0.532599
20535283	0.418498	0.142115	0.188465	0.0922157	0.418498	0.453669
20535284	0.380398	0.700561	0.889315	0.380398	0.598617	0.563983
20535285	0.783593	0.296363	0.359285	0.537257	0.281487	0.303008
20535286	0.266216	0.189586	0.456865	0.372994	0.455427	0.372518
20535287	0.897498	0.393928	0.924234	0.806312	0.646231	0.607353
20535288	0.412239	1.15474	0.521649	0.798205	0.72188	0.349606
20535289	1.8386	1.37945	2.09231	1.08007	1.83446	1.4392
20535290	0.902048	1.07461	1.07435	0.910555	0.917885	0.72611
20535425	1.19228	0.851514	1.29324	0.975597	1.47758	1.07667
20535426	1.20116	1.07387	1.33586	1.02263	1.4034	1.12575
20535427	1.40011	1.50823	1.64282	1.33799	1.40621	1.34711
20535428	0.0920762	0.33123	0.295807	0.662811	0.547011	0.767769
20535429	1.02083	1.0991	0.784539	1.04026	0.720492	1.00093
20535430	0.384809	0.468082	0.668951	0.348514	1.1149	0.492609
20535431	0.763486	1.05199	0.924234	1.03863	0.486119	1.11902
20535700	0.370303	0.6041	0.454174	0.370303	0.716991	0.331425
20535701	0.675908	0.590004	0.80667	0.309235	0.590004	0.386539
20535702	0.840388	0.851514	0.996852	0.670631	1.13863	0.80861
20535703	0.769218	0.309583	0.586494	0.500266	0.581758	0.251499
20535704	0.31123	0.412239	0.395101	0.492279	0.172117	0.133238
20535705	1.12581	0.807378	1.33525	1.02027	1.10909	1.20281
20535706	0.130221	0.692809	0.395848	0.600379	1.11211	0.716856
20535707	0.749541	0.394011	0.412239	0.54471	-0.0990584	0.479712
20535708	0.767769	0.474977	0.412239	1.05714	0.784607	0.372518
20535709	0.347651	0.851514	0.412239	0.617599	0.629293	0.396327
20535710	0.706772	0.412239	0.336631	0.947319	0.609718	0.928453
20535711	0.791482	1.12877	0.239189	0.711095	0.412239	0.357576
20535712	0.425799	0.42995	0.39367	0.668813	0.866492	0.353949
20535715	0.41687	0.856146	0.41687	0.56099	1.14326	0.142291
20535716	0.0362641	0.934945	0.941665	0.537543	0.941665	0.762656
20535717	0.072725	0.487826	0.94515	0.559875	0.412239	1.11112
20535718	1.08567	1.52494	1.27514	2.33025	1.4412	1.77178
20535719	1.91797	2.20963	2.00698	2.3661	2.12588	2.09077
20535720	7.54007	6.7454	6.91847	7.44198	8.18699	7.75092
20535721	0.838095	0.412239	0.625014	0.752386	0.820074	0.798374
20535722	0.890903	1.25864	1.12701	1.05714	0.767769	0.809335
20535723	0.695735	0.851514	0.45739	0.510173	0.508276	0.492847
20535724	0.767769	0.869694	0.924234	0.444722	0.797134	0.774876
20535725	0.767769	0.89868	0.934239	0.359966	0.779626	0.721749
20535726	0.802686	0.641632	1.01053	0.406788	0.762318	0.453942
20535727	0.549717	0.469143	0.43372	0.549717	0.560177	0.630291
20535728	0.377637	0.0737979	0.350837	0.541171	0.565234	0.50145
20535729	0.258475	0.0624317	0.578638	0.538444	0.618831	1.14092
20535730	0.467398	0.31318	0.551269	0.467398	0.467398	0.91702
20535731	8.22458	7.71016	8.3078	8.05322	8.29393	8.51598
20535732	1.04455	0.945011	0.936165	1.03625	1.0601	1.68821
20535733	0.767769	0.412239	0.418715	0.637267	0.957086	0.767769
20535734	1.04292	0.547211	0.5295	0.252157	0.460245	1.01581
20535735	0.293251	0.293251	0.545878	0.361455	0.385468	0.437781
20535736	0.767769	1.15463	0.924234	0.593767	0.828227	0.789349
20535737	0.572598	0.8753	1.39465	0.715658	1.4317	0.973101
20535738	0.786482	0.851514	0.175947	0.412239	0.334187	0.857805
20535739	2.31101	1.86388	2.4878	2.14036	2.60878	2.4953
20535740	1.10199	1.19603	0.865702	1.11462	1.59729	1.13357
20535741	1.04232	1.17379	0.971636	1.30101	0.980843	1.41314
20535742	0.450279	0.375879	0.430419	0.430419	0.430419	0.410558
20535743	1.00584	1.00584	1.00584	1.00584	1.0071	1.06696
20535744	0.508031	1.22616	0.79756	0.692347	0.919865	0.767769
20535745	1.45711	1.31714	1.9101	1.46783	1.67267	2.1276
20535746	1.08772	0.758147	0.924234	0.412028	0.732191	0.372518
20535747	0.491191	0.491191	0.373045	0.609337	0.767769	0.392397
20535748	0.424186	0.424186	0.10332	0.917178	0.927757	0.994516
20535749	0.264579	0.403882	0.558467	0.0920762	0.392478	0.76334
20535750	0.627479	0.910396	0.361378	0.657289	0.9532	0.9532
20535751	0.456157	0.433861	0.672912	0.43606	0.853266	0.516447
20535752	0.412239	0.412239	0.412239	0.412239	0.412239	0.382448
20535753	1.59189	1.25229	1.92544	1.5636	1.31286	1.73507
20535754	0.451168	0.335565	0.300142	0.956703	0.667334	0.318683
20535755	3.60192	3.51781	3.72746	3.41505	3.51781	3.68774
20535815	0.289458	0.29899	0.80256	0.245092	0.89055	0.74719
20535816	0.722469	0.501121	0.589565	0.924821	0.505344	0.856651
20536046	0.57232	0.911732	0.184817	0.471888	0.403369	0.268856
20536047	0.932864	0.802449	0.300221	0.582796	0.635018	0.89681
20536048	1.14199	0.683129	0.260796	0.687382	0.767769	1.22348
20536049	0.729867	0.851514	0.67726	0.687382	1.06864	0.721973
20536050	1.61103	1.53808	1.5322	1.36806	1.70997	2.09448
20536051	1.27231	0.953825	1.15469	0.116568	1.88109	0.904429
20536052	1.05714	0.857087	0.776521	0.69452	0.456359	0.771907
20536053	0.360674	0.25578	0.614365	0.841432	0.841106	0.987538
20536054	0.995751	0.637926	0.379605	0.748616	0.543174	0.55418
20536055	0.475804	0.459915	0.597521	0.299448	0.475804	0.150401
20536056	0.933335	0.897988	0.601027	0.538666	0.613172	0.893613
20536057	0.70815	0.253932	0.521211	0.757503	0.319195	0.994887
20536058	0.442018	1.40781	0.668236	0.648376	0.648376	0.628515
20536059	0.412239	0.977155	0.784449	0.439029	1.13863	0.518656
20536060	0.542597	0.340414	0.175947	0.540484	0.523822	0.767769
20536061	0.567823	0.687116	0.539528	0.278574	0.41246	0.528945
20536062	0.846481	0.515843	0.587596	0.206827	0.565421	0.432097
20536063	0.843668	0.590843	0.830544	0.511425	0.54981	0.551122
20536064	0.718422	0.319691	0.362892	0.520561	0.520982	0.481261
20536065	0.233306	0.851799	0.924234	0.412239	0.433175	0.561531
20536066	0.865461	1.13759	0.949331	0.817425	0.815944	1.95295
20536067	0.568703	0.608616	0.517268	0.608616	0.742613	1.26553
20536068	0.758341	0.412239	0.924234	0.412239	0.590004	0.659447
20536069	0.45844	0.695879	0.660456	0.896748	0.778602	0.615359
20536070	1.18314	1.07825	0.473709	0.516549	1.38274	0.990294
20536071	0.62048	0.36511	0.632389	0.55026	0.630647	0.50964
20536072	0.109927	0.667592	0.607122	0.607122	0.78562	0.572366
20536073	0.60825	0.587989	0.764715	0.563671	0.627809	0.979112
20536074	1.03846	0.677962	1.14487	0.677962	0.98905	0.224147
20536075	0.00785911	0.427718	0.769781	0.955601	0.662665	0.622944
20536076	0.767769	0.767769	1.27976	0.806422	0.767769	0.651809
20536077	1.22713	0.382785	1.10308	0.566194	0.59528	0.217704
20536078	1.05714	0.842682	0.782462	0.687382	0.824667	0.661193
20536079	0.707265	0.511746	0.43372	0.610234	0.690621	0.630291
20536080	0.797198	0.709547	0.441668	0.683681	0.527267	0.570143
20536081	0.91122	0.340939	0.27132	0.593769	0.593769	0.926543
20536341	1.50191	0.588063	0.588063	0.834471	0.189572	0.548342
20536342	0.435345	-0.0913319	0.199053	0.435345	0.427266	0.372518
20536343	0.412239	0.63794	0.333523	0.608666	0.66872	0.278899
20536344	0.587878	0.772349	0.180964	0.399516	0.719679	0.372518
20536345	0.756667	0.551044	0.576747	0.856188	0.412239	0.546379
20536346	0.475295	0.928721	0.858813	0.858813	0.229061	0.7042
20536347	0.697753	0.505379	0.564849	0.689552	0.105624	1.12972
20536348	0.111353	0.414055	0.614924	0.842314	0.0833457	0.970454
20536349	0.686106	0.330576	0.149569	0.537705	0.836121	0.619198
20536350	0.815746	0.384485	0.277032	0.563285	0.671601	0.61043
20536351	0.750126	1.01893	0.551338	1.06841	0.785412	0.747908
20536352	0.875097	0.637177	0.903472	0.687382	0.875097	0.766605
20536353	0.299976	0.620138	0.383846	0.687382	0.412239	0.709567
20536354	0.760759	0.760759	0.412239	0.412239	0.440596	0.767769
20536355	1.05189	0.669577	0.395834	0.670977	0.987386	0.751364
20536356	0.550239	0.277309	0.311304	0.550239	0.903126	0.303443
20536357	1.00554	0.650015	0.412239	0.585084	0.412239	0.766778
20536358	0.0667266	0.851514	0.924234	0.707479	0.707479	0.767769
20536359	1.05188	1.20263	0.940972	0.243872	0.428977	0.519221
20536360	1.11332	0.253502	0.832254	0.46755	0.766895	0.823953
20536361	0.565706	0.398045	0.363379	0.601291	0.590004	0.718909
20536362	0.402098	0.271517	0.402098	0.421537	0.402098	0.382659
20536363	0.434753	0.810901	0.924234	0.687382	0.592417	1.12858
20536364	0.810591	0.261423	0.495498	0.516046	0.739426	0.235574
20536365	0.976385	1.5729	0.959772	0.959772	1.43386	0.767769
20536366	0.378297	0.56456	0.530548	0.690042	0.412239	0.723739
20536367	1.00195	0.67513	0.647389	0.563518	0.32626	1.03066
20536368	0.689103	0.783604	1.03489	0.932991	0.83273	0.630874
20536369	1.21592	-0.194923	0.495374	0.65086	0.494684	0.291819
20536370	1.24415	-0.229124	0.924234	0.731209	0.574685	0.372518
20536371	0.317568	0.426915	0.924234	0.627784	0.42081	0.588063
20536372	0.0920762	0.331665	0.706827	0.412239	0.532534	0.235554
20536373	0.767769	0.870105	1.49408	0.224307	1.09666	0.910131
20536374	0.54758	0.851514	0.924234	0.4571	0.630175	0.740396
20536375	0.615964	0.524399	0.412239	0.56958	0.335501	0.827973
20536376	0.783472	0.812503	0.515541	0.703086	1.49786	0.364561
20536377	0.360974	0.471464	0.50846	0.382212	0.544382	0.313292
20536378	0.784523	0.94858	0.488466	0.734688	0.784377	0.685037
20536379	0.553952	0.86366	0.566699	0.649768	0.725724	0.610047
20536380	0.760826	0.562897	0.714318	0.440664	0.39345	0.721105
20536381	0.749929	0.850006	1.37064	0.685874	1.12079	0.860822
20536382	0.0936276	0.413464	0.412239	0.688933	0.767769	0.79299
20536383	0.352186	0.295869	0.538258	0.54108	0.759054	0.632627
20536384	0.56735	0.772108	0.453458	0.210722	0.210722	0.461627
20536385	0.775435	0.775435	0.814088	0.891395	0.775435	0.416394
20536386	0.561149	0.746495	0.924234	0.763873	0.916347	0.545485
20536387	0.305771	0.278747	0.625934	0.429923	0.754442	0.38358
20536388	0.61843	0.737724	0.399878	0.81021	0.912519	0.675627
20536389	0.407274	0.526567	-0.0684946	0.407274	0.402308	0.372518
20536390	0.603024	0.21137	0.863055	1.10659	0.817191	1.33592
20536391	0.0143105	0.819374	0.268547	-0.0136962	0.204856	0.886669
20536392	0.767769	0.808842	0.808842	0.645509	0.922073	0.788695
20536393	0.432612	0.389135	0.450728	0.295736	0.590004	1.76246
20536394	0.782725	0.524676	0.924234	1.05787	1.21447	0.743004
20536395	0.727917	0.527048	0.967618	0.999234	0.727917	0.66894
20536396	0.940497	-0.0978547	0.924234	0.599617	1.02199	0.309044
20536397	0.590004	0.66983	1.14421	0.0512892	1.14828	0.190833
20536398	0.887657	0.703926	0.887657	0.567494	1.18979	0.664204
20536399	0.052056	0.437652	0.328128	0.448311	0.437652	1.09861
20536400	0.0864453	0.955515	0.42804	0.675859	0.521245	0.550295
20536401	0.517846	0.621829	0.855319	0.412239	0.767769	0.599338
20536402	0.675364	0.832326	0.408412	0.776596	0.412239	0.604983
20536403	0.252593	0.596956	0.778068	0.466998	0.671616	0.9532
20536404	0.666917	0.772578	0.997196	0.910412	0.677033	0.547162
20536405	0.252313	0.471464	0.590764	0.353042	0.352171	0.313292
20536406	0.818257	0.851514	0.673289	0.707898	0.498095	0.499237
20536407	0.705536	0.35027	0.850076	0.489494	1.28227	0.737535
20536408	0.432099	0.242218	0.422169	0.432099	0.412239	0.392378
20536409	0.957937	1.10289	1.12929	0.76504	1.08467	0.957937
20536410	0.806499	1.21228	0.89037	0.672587	0.38541	1.06814
20536411	0.458996	0.85318	0.773255	0.689385	1.13469	0.739438
20536412	0.596554	1.12738	0.924234	0.775793	0.856732	0.826141
20536413	0.255213	0.195084	0.575375	0.839983	0.767769	0.483864
20536414	1.08222	0.444626	0.707167	0.623296	1.08222	0.367645
20536415	1.02363	0.412239	0.431804	0.640016	0.767769	0.767769
20536416	0.805733	0.61094	0.722858	1.20663	0.570194	0.570194
20536417	0.522146	0.653075	0.509459	0.488942	0.940191	0.14701
20536418	0.782992	0.851514	0.751518	0.427462	0.61562	0.372518
20536419	0.0920762	0.565785	0.12651	0.328655	0.684185	0.526022
20536420	0.641859	0.398414	0.706109	1.05714	0.464471	0.60298
20536421	0.590019	0.573358	1.02549	0.778981	0.497384	0.66645
20536422	1.32609	0.412239	0.571086	0.301412	0.605059	0.960589
20536423	0.528621	0.449282	0.373573	0.13797	0.69129	0.570143
20536424	0.760759	0.760759	0.412239	0.412239	0.440596	0.767769
20536425	0.207311	0.11029	0.360494	0.687382	0.445864	0.406986
20536426	0.332731	0.452025	0.412239	0.362555	0.332731	0.372518
20536427	0.92341	0.400093	0.857179	0.531986	0.73595	0.711659
20536428	0.767769	0.851514	0.906054	0.829502	0.515283	0.789781
20536429	0.698593	0.88045	0.88045	0.88045	1.46342	0.788727
20536430	0.846937	0.574565	0.775435	0.693942	0.775435	0.846937
20536431	0.590004	0.553979	0.391845	0.627877	0.767769	0.590004
20536432	1.22008	1.11965	0.983791	1.39479	1.11965	2.32004
20536517	0.62048	0.36511	0.632389	0.55026	0.630647	0.50964
20537240	0.501816	0.683134	1.25896	0.412239	0.345799	0.517636
20537278	5.20644	4.89641	5.59366	5.08167	5.12528	5.43732
20537279	2.53084	2.87933	3.03442	2.94538	3.56813	3.97159
20537280	1.00711	0.870909	0.924234	1.05714	0.836671	1.32121
20537281	0.848013	0.301544	0.266122	0.321734	0.481535	0.462692
20537282	0.619413	0.00737214	0.481406	0.55876	0.717698	0.579692
20537283	0.498464	0.570729	0.765743	0.546571	0.534597	0.642994
20537284	0.571503	0.822293	0.570075	0.587786	0.486204	0.943316
20537285	-0.0259469	0.718849	0.678691	0.993992	0.59482	0.679127
20537286	0.530873	0.767223	0.464313	0.67271	0.67271	0.652849
20537293	0.7615	0.668243	0.657079	1.01531	0.371443	1.00403
20537294	0.588514	0.0734361	1.04412	0.607953	0.928116	0.588514
20537295	0.447161	0.236851	1.25242	0.282471	0.447161	0.212858
20537296	0.412239	0.246791	1.19375	0.217162	0.4302	0.0724643
20537297	0.460061	0.729067	1.59365	0.460061	0.999873	0.890216
20537298	0.538312	0.989086	0.343453	0.545977	1.21724	0.905931
20537299	0.832079	0.983961	0.699175	0.732401	0.661705	0.913572
20537300	0.232718	0.440026	0.016287	0.507861	0.907086	0.192997
20537301	0.414192	0.501526	0.924234	0.702395	0.732659	0.662674
20537302	0.766696	0.796605	0.445541	0.419746	0.664093	0.372518
20537303	0.715072	-0.0839646	0.15592	0.412239	0.681975	1.05261
20537304	0.682583	0.479672	0.422164	0.392389	0.102001	0.3215
20537305	0.900309	0.61178	0.375488	0.751757	0.721637	0.362596
20537306	0.412239	0.441425	0.441425	0.716568	0.431494	0.324076
20537307	0.609443	0.459423	0.693314	0.519165	0.519624	0.600657
20537308	0.551339	0.350469	0.421724	0.538258	0.640276	0.360965
20537309	0.661265	0.70029	0.743692	0.426895	0.42353	0.230963
20537310	1.07751	0.989669	1.29324	0.950805	1.07751	1.13863
20537311	0.328492	0.631193	0.678295	0.531353	0.560088	0.61174
20537312	0.737742	0.526706	0.810575	0.687382	0.727575	0.738849
20537313	1.05714	0.953942	0.812993	0.492831	0.412239	0.773272
20537314	0.794537	0.656404	0.729123	0.687382	0.489866	1.10864
20537315	0.215307	0.591101	0.239713	0.402819	0.0920762	0.363098
20537316	0.422723	0.156451	0.0756783	0.10256	0.422723	0.255352
20537317	0.81221	0.45668	0.602913	1.10158	0.749664	0.416959
20537318	0.795758	0.34998	1.07429	1.29324	0.618795	1.0762
20537319	0.990991	0.590004	0.353712	0.27933	0.590004	0.560845
20537320	0.443052	0.418472	0.310148	0.349536	0.334727	0.327344
20537321	0.809262	0.55461	0.924234	0.986342	0.755479	0.747682
20537322	0.767769	0.36808	0.59356	0.408682	0.859931	0.59356
20537915	0.326353	0.311804	0.838348	0.586947	0.971171	0.61213
20537982	0.41937	0.851514	0.472293	0.412239	0.997888	0.668864
20538433	9.29817	9.41096	8.96194	9.19251	9.43592	9.71419
20538434	9.77223	9.89505	9.43229	9.69833	9.75703	10.1431
20538435	10.4405	10.6586	10.0834	10.441	10.4785	10.879
20538436	11.3969	11.5595	11.0596	11.3712	11.4677	11.764
20538437	11.6103	11.7893	11.2568	11.6253	11.633	11.907
20538438	13.1973	13.4081	12.9387	13.3004	13.2626	13.4705
20538439	12.93	13.0324	12.5809	12.8956	12.9294	13.1011
20538440	9.37892	9.44683	9.00099	9.19327	9.41663	9.68335
20538441	9.79501	9.86176	9.30541	9.61292	9.83812	10.1571
20538442	10.5681	10.5815	10.0545	10.3702	10.5783	10.8613
20538443	11.4779	11.5503	11.0569	11.3868	11.5146	11.6268
20538444	11.5893	11.6513	11.1533	11.4152	11.6847	11.8279
20538445	13.2491	13.4836	12.9804	13.2362	13.3192	13.5218
20538446	13.0006	13.0677	12.5975	12.9729	12.9755	13.1347
20538447	9.40627	9.35341	8.92103	9.10297	9.44181	9.61127
20538448	9.821	9.85368	9.3539	9.64807	9.93775	10.129
20538449	10.4858	10.5336	10.0212	10.2471	10.4983	10.8646
20538450	11.5569	11.6015	11.1605	11.4112	11.6013	11.717
20538451	11.5937	11.7271	11.214	11.4177	11.7048	11.8272
20538452	13.2911	13.4457	13.0412	13.2401	13.361	13.5296
20538453	12.9049	13.0737	12.6097	12.9292	13.0098	13.1199
20538454	14.5416	14.5845	14.4205	14.5587	14.4669	14.5636
20538455	14.4121	14.4727	14.2281	14.3992	14.3752	14.4421
20538456	14.5158	14.54	14.386	14.4497	14.503	14.503
20538457	14.4522	14.5101	14.2707	14.4227	14.4629	14.5062
20538458	14.5065	14.5448	14.3892	14.4321	14.5545	14.5313
20538459	14.4268	14.4237	14.288	14.3481	14.4274	14.4728
20538460	0.731653	1.2377	1.26484	0.961544	0.707851	0.9897
20538461	0.114123	0.5533	0.265025	0.313286	0.353479	0.467197
20538462	0.832417	0.393025	0.366482	0.412239	0.940211	0.597297
20538463	15.264	15.2668	15.2762	15.2634	15.2744	15.2665
20538464	-0.0312423	0.627615	0.0833138	0.722598	0.660771	0.404132
20538465	0.250443	0.320865	0.428186	0.286686	0.255662	0.400975
20538466	14.2642	14.309	14.1136	14.3181	14.2909	14.2343
20538467	15.4794	15.4764	15.4794	15.4794	15.4794	15.4794
20538468	0.430589	0.170179	0.163788	0.838859	0.412239	0.637624
20538469	14.7809	14.7868	14.7401	14.6924	14.7168	14.7796
20538470	0.152138	0.343453	0.412147	0.475805	0.412147	0.46737
20538471	13.9742	14.0163	13.6698	13.9611	13.9735	13.9658
20538472	0.57939	0.555137	0.620167	1.60153	0.919845	0.754416
20538473	0.128746	-0.297923	0.232917	0.155346	0.221917	0.468876
20538474	0.833488	0.13732	0.843783	0.433968	0.75413	0.714409
20538475	0.682409	0.876299	0.809101	0.513052	0.908776	0.918475
20538476	0.153072	0.211369	0.374503	0.390268	0.412239	0.144502
20538477	0.312122	0.347362	0.220621	0.802793	0.940984	0.37907
20538478	0.0930167	0.412239	0.575531	0.407847	1.10207	0.736994
20538479	0.633922	0.803426	0.4065	0.098851	0.423707	0.372518
20538480	0.243895	0.501085	0.51422	0.696026	0.554134	1.19045
20538481	0.427152	0.174277	0.783635	0.879388	0.663527	0.461316
20538482	12.4598	12.7064	12.1788	12.6615	12.6734	12.8889
20538483	12.4932	12.747	12.2369	12.764	12.6451	12.9126
20538484	12.4873	12.6422	12.2318	12.7223	12.718	12.8608
20538485	12.5319	12.7199	12.2312	12.7379	12.7496	12.9226
20538486	12.4377	12.6935	12.1579	12.6642	12.6598	12.961
20538487	12.5206	12.7582	12.2436	12.7298	12.7315	13.0006
20538488	12.508	12.7212	12.2762	12.7052	12.7011	12.9607
20538489	12.5302	12.8012	12.2737	12.7751	12.7673	12.8909
20538490	12.535	12.7418	12.1914	12.715	12.7351	12.8412
20538491	12.5307	12.794	12.1756	12.711	12.7181	12.9926
