# Supplementary material for: Circulating miRNA-3552 as a Potential Biomarker for Ischemic Stroke in Rats
Source: Biomed Res Int. 2020 Jul 16;2020:4501393. doi: 10.1155/2020/4501393 (PMC7381948; doi:10.1155/2020/4501393)
Supplement: Supplementary Materials — Supplementary Table 1: a total of 31099 probes in GSE97537 dataset. Supplementary Table 2: a total of 1277 miRNAs in GSE97532 dataset. Supplementary Table 3: 1228 differentially expressed mRNAs between MCAO rat brain tissues and sham-operated rat brain tissues. Supplementary Table 4: the top ten gene enrichment and functional annotation results of differentially expressed mRNAs. Supplementary Table 5: 26 significantly positive signaling pathways in MCAO rat brain tissues. Supplementary Table 6: 673 target genes of differentially expressed miRNAs. Supplementary Table 7: the top ten functional enrichment analysis results of targeted mRNAs regulated by rno-miR-3552. [file 4501393.f1.zip › Supplementary table 3.xlsx]

## Sheet: Sheet1
ID	logFC	AveExpr	t	P.Value	adj.P.Val	B
24153	-1.19938	8.50367	-16.188	1.17e-08	6.94e-05	7.51888
24167	0.496872	9.46069	4.886	0.00058362	0.00473768	-4.2093
24175	0.576962	7.18411	5.94592	0.000125974	0.00238356	-2.57264
24179	0.569967	9.67038	4.38202	0.00127951	0.00722215	-5.03976
24184	-0.719401	8.86448	-7.67721	1.42e-05	0.00114158	-0.219353
24212	0.475705	12.3204	4.18705	0.00174995	0.00876124	-5.36916
24215	0.694932	9.81403	4.38408	0.00127531	0.00720711	-5.0363
24223	-0.613216	11.9187	-7.50225	1.74e-05	0.001186	-0.440349
24230	-1.867	8.34161	-10.771	6.22e-07	0.00027864	3.17772
24232	-0.596182	7.31971	-5.18965	0.000370078	0.00379032	-3.7248
24251	-0.932232	7.87052	-4.86118	0.000606119	0.00480856	-4.24945
24253	-1.23775	8.59702	-9.56283	1.91e-06	0.000441522	1.95563
24268	-1.41146	8.52529	-9.69598	1.68e-06	0.000399813	2.09628
24311	0.488242	7.62514	5.49079	0.000238643	0.00310848	-3.25665
24316	0.846111	8.69425	11.4237	3.54e-07	0.000260571	3.79118
24318	0.842602	7.67591	13.9532	5.06e-08	9.65e-05	5.91356
24329	-0.553559	7.41002	-6.03363	0.000111747	0.00224673	-2.44407
24356	-0.683711	7.90542	-4.9708	0.000513223	0.00442112	-4.07276
24382	0.503202	7.54473	4.31906	0.00141487	0.00767241	-5.14568
24387	-1.9054	11.803	-16.4467	9.95e-09	6.94e-05	7.69141
24390	-0.625176	7.11116	-6.54234	5.69e-05	0.00182086	-1.71871
24398	0.537625	10.0405	4.43948	0.00116788	0.00687199	-4.9435
24404	-0.647813	10.8051	-4.39281	0.00125773	0.00714947	-5.02166
24414	0.540466	8.56514	4.85574	0.000611167	0.0048266	-4.25826
24420	-0.658314	9.98124	-5.34218	0.000295858	0.00339724	-3.48614
24451	-2.9573	8.99549	-11.011	5.04e-07	0.000271405	3.40685
24471	-4.54378	9.91745	-15.9304	1.37e-08	6.94e-05	7.34464
24472	-3.1251	8.92471	-8.38581	6.41e-06	0.000828451	0.64063
24484	-1.20032	7.99222	-5.82679	0.000148491	0.00253415	-2.74894
24494	-1.12865	7.11218	-5.58157	0.000209605	0.00293798	-3.11796
24498	-1.4936	6.75865	-4.52227	0.00102476	0.00635625	-4.80551
24499	-0.694104	7.52509	-5.02782	0.000471	0.00425744	-3.98149
24508	-0.873614	7.52022	-4.84204	0.000624092	0.00488755	-4.28046
24511	-0.613815	9.2956	-5.92093	0.000130374	0.00241015	-2.60946
24514	-0.814416	8.1224	-5.58169	0.000209569	0.00293798	-3.11777
24516	-1.22657	9.80141	-6.54675	5.66e-05	0.00182086	-1.71257
24525	-0.537165	10.2647	-5.88608	0.000136789	0.00245129	-2.66096
24533	-0.629985	11.7119	-5.43401	0.000258968	0.00322968	-3.34397
24546	-0.754567	7.22062	-4.81766	0.000647809	0.00498869	-4.32003
24567	-2.33092	10.079	-14.4307	3.64e-08	9.24e-05	6.27527
24577	-1.92549	7.75662	-7.72623	1.34e-05	0.00113916	-0.158057
24588	0.583494	10.7914	4.77567	0.000690926	0.00512647	-4.38837
24600	-0.581464	6.62692	-6.32368	7.57e-05	0.00196433	-2.02628
24609	-1.40618	10.0973	-6.88307	3.69e-05	0.00151906	-1.25179
24615	-1.69557	8.47674	-6.06228	0.000107482	0.00220164	-2.4023
24617	-1.87179	7.15991	-4.80995	0.000655503	0.00501575	-4.33256
24653	-0.821951	7.58785	-7.32904	2.14e-05	0.0012486	-0.662666
24654	0.603997	10.6495	6.35899	7.23e-05	0.00194313	-1.97619
24655	-0.546051	7.57998	-8.02935	9.5e-06	0.0010055	0.21489
24679	0.644697	9.73626	6.66425	4.87e-05	0.00170851	-1.54994
24699	-1.18516	7.37318	-7.2374	2.39e-05	0.00125684	-0.781737
24706	0.614615	8.06518	9.56216	1.91e-06	0.000441522	1.95492
24716	-0.697302	8.4146	-9.87818	1.41e-06	0.000376978	2.28623
24737	-2.09854	8.98634	-5.93228	0.000128355	0.00239599	-2.59273
24766	0.629457	9.88301	4.97967	0.000506398	0.00440295	-4.05854
24770	-4.90224	8.98341	-8.7549	4.33e-06	0.000646655	1.06749
24771	-1.07068	10.2852	-7.29432	2.23e-05	0.0012486	-0.707665
24778	-0.652614	9.92989	-6.23277	8.55e-05	0.00203937	-2.15602
24781	0.632279	8.21771	5.74417	0.000166621	0.00266454	-2.87235
24787	-0.616087	10.1081	-6.02261	0.000113436	0.00226278	-2.46017
24795	-1.23786	6.70278	-9.24682	2.61e-06	0.000497767	1.6155
24811	-0.843503	6.79182	-7.02572	3.09e-05	0.0014108	-1.06068
24852	-1.37357	9.39211	-7.70029	1.38e-05	0.00114109	-0.19046
24861	-0.656692	8.17122	-5.09623	0.000425158	0.00404458	-3.87255
24874	-0.513285	9.31343	-5.48536	0.000240508	0.00311812	-3.26497
24886	-0.731865	7.56977	-8.28278	7.18e-06	0.000883191	0.51897
24903	-2.08992	6.73572	-4.94178	0.000536242	0.00453515	-4.11939
24914	-1.58297	7.43767	-4.80097	0.000664598	0.00502798	-4.34717
24915	-1.22253	8.03414	-10.1277	1.11e-06	0.000345593	2.54183
24916	0.622862	9.13891	4.51808	0.00103154	0.00637267	-4.81247
24917	-0.678127	8.86641	-6.27133	8.12e-05	0.00199463	-2.10085
24936	-0.715377	10.9368	-9.02156	3.28e-06	0.000555968	1.36743
24962	-0.767792	7.53763	-4.98774	0.000500272	0.00437666	-4.0456
24967	-0.876533	7.5119	-8.87724	3.81e-06	0.000617657	1.20596
24968	-0.579655	7.14688	-4.57664	0.000940939	0.00605571	-4.71533
25021	-0.919701	6.94005	-8.83568	3.98e-06	0.000628116	1.15908
25026	-1.06504	7.21116	-6.38524	6.98e-05	0.00191166	-1.93906
25027	-0.547285	9.49041	-8.99308	3.38e-06	0.00056615	1.33572
25056	-1.17085	8.1598	-4.57163	0.000948347	0.00609052	-4.72362
25061	-0.575487	7.92169	-6.47099	6.24e-05	0.0018526	-1.81838
25066	-0.83829	6.77638	-5.08759	0.000430677	0.00407107	-3.88628
25084	-0.601553	7.19524	-7.79978	1.23e-05	0.00113806	-0.0666246
25097	0.525565	7.13284	5.31729	0.000306795	0.00346594	-3.52487
25112	-1.99338	8.65929	-9.5344	1.96e-06	0.000441667	1.92541
25123	-1.55512	8.44145	-4.35658	0.00133248	0.00740354	-5.0825
25125	-1.87847	8.63186	-11.656	2.92e-07	0.000233971	4.00234
25132	0.698434	8.09439	5.28219	0.000322958	0.00354548	-3.57963
25145	-0.542163	9.4711	-5.69752	0.000177894	0.00271381	-2.94244
25166	-0.61525	6.88456	-6.87745	3.72e-05	0.00151906	-1.25937
25187	0.677385	10.2232	6.45605	6.37e-05	0.00185897	-1.83934
25202	0.522666	10.4652	5.41955	0.000264435	0.00326559	-3.36628
25204	0.595214	7.36523	4.57865	0.000937985	0.0060418	-4.71201
25205	-0.521876	9.30078	-4.5096	0.00104541	0.00641126	-4.82657
25211	-1.21102	10.0149	-5.79245	0.000155756	0.00258858	-2.80012
25243	0.551812	9.52315	4.71165	0.000762617	0.00540829	-4.49298
25258	-1.84995	7.22514	-7.01682	3.12e-05	0.00141316	-1.07253
25261	-0.854392	8.77748	-6.55951	5.57e-05	0.0018207	-1.69481
25262	0.590506	10.6748	4.52173	0.00102563	0.00635678	-4.80641
25291	-0.949338	9.61971	-9.23206	2.65e-06	0.000498964	1.5994
25297	0.530848	7.8307	4.71469	0.000759049	0.00539648	-4.48801
25308	-0.608751	10.2912	-5.58283	0.00020923	0.00293798	-3.11604
25314	-2.23381	8.55718	-7.9544	1.03e-05	0.00103632	0.123627
25333	-1.48967	9.88046	-6.77509	4.23e-05	0.00159424	-1.39815
25338	-0.73816	8.22334	-4.65634	0.00083092	0.00565581	-4.5838
25340	0.568067	7.30367	5.9171	0.000131064	0.00241015	-2.61512
25349	0.773668	10.0016	5.00417	0.000488046	0.00433187	-4.0193
25353	-2.65654	9.49503	-6.60935	5.22e-05	0.00176391	-1.6257
25369	1.0467	7.68544	13.6089	6.47e-08	0.000109563	5.64572
25380	-1.59366	8.20604	-8.58077	5.2e-06	0.000707878	0.867834
25383	-0.801382	6.6506	-10.1095	1.13e-06	0.000345593	2.52337
25389	-2.33098	7.31777	-9.21051	2.71e-06	0.000499235	1.57584
25393	0.591604	9.47542	4.8686	0.000599294	0.00479387	-4.23743
25402	-0.979628	8.65853	-4.60767	0.000896366	0.00587712	-4.66402
25406	-2.29353	8.76133	-7.97224	1.01e-05	0.00103426	0.145404
25420	-0.685211	10.3098	-6.20161	8.91e-05	0.00206339	-2.20074
25423	-0.889655	7.76544	-4.22491	0.00164605	0.00841243	-5.30486
25426	-1.70432	7.86468	-4.95705	0.000523998	0.00447379	-4.09484
25433	-1.34325	7.45949	-6.66926	4.83e-05	0.00170547	-1.54304
25441	-1.01949	9.11102	-7.46968	1.81e-05	0.00119846	-0.481881
25445	-1.55683	7.36884	-6.47208	6.23e-05	0.0018526	-1.81685
25456	0.516095	10.8414	5.02408	0.000473652	0.00426189	-3.98746
25462	-0.822325	11.4908	-8.7892	4.18e-06	0.000643108	1.10645
25464	-1.31952	7.73204	-6.43717	6.52e-05	0.00188681	-1.86585
25491	-1.17783	7.29624	-5.2419	0.000342633	0.00366437	-3.64269
25493	-0.714785	8.58677	-4.20106	0.00171071	0.00864145	-5.34535
25495	0.576389	8.31698	4.83176	0.00063398	0.00493033	-4.29714
25498	-0.609803	11.6689	-6.11289	0.000100367	0.0021426	-2.32878
25506	-0.903871	10.1362	-6.75511	4.33e-05	0.00160705	-1.42539
25513	-0.554428	8.29469	-4.29264	0.00147607	0.00786879	-5.19024
25527	-0.615125	7.62248	-4.90675	0.000565497	0.0046711	-4.17581
25538	-0.611221	11.6521	-5.4278	0.000261303	0.00324817	-3.35355
25542	-1.48422	7.42366	-7.52003	1.7e-05	0.001186	-0.41773
25544	-1.06983	6.42885	-4.88437	0.000585067	0.00473928	-4.21193
25562	-0.533312	7.28545	-7.0011	3.19e-05	0.00141351	-1.09349
25569	-2.09061	8.13114	-4.34162	0.00136471	0.00751109	-5.10767
25571	0.563442	7.14437	5.14902	0.000393039	0.00389208	-3.78892
25599	-1.19698	8.24985	-4.58767	0.000924827	0.00598487	-4.69707
25619	-1.20114	7.21299	-4.33135	0.00138731	0.00758871	-5.12497
25620	-0.996289	8.52915	-4.82958	0.000636096	0.00494148	-4.30068
25625	-1.43721	8.29735	-10.326	9.28e-07	0.00032147	2.74126
25643	-0.604001	9.56036	-6.76568	4.28e-05	0.00160705	-1.41098
25661	-0.977561	8.99785	-6.15988	9.42e-05	0.00209494	-2.26084
25663	-0.865174	7.7322	-4.41239	0.00121918	0.00703531	-4.98884
25668	-0.517697	8.24533	-7.72229	1.35e-05	0.00113916	-0.162976
25692	-0.812424	9.63289	-5.63548	0.000194169	0.00285453	-3.03612
25695	-2.30107	8.39237	-13.0502	9.75e-08	0.000135081	5.19799
25697	-0.86489	10.6895	-6.39115	6.93e-05	0.00191166	-1.9307
25706	0.710364	7.40547	4.78333	0.000682841	0.00509872	-4.37589
25734	-0.756602	6.97814	-7.28456	2.26e-05	0.0012486	-0.720333
25737	-0.666205	10.2838	-5.98719	0.000119052	0.00231422	-2.51202
26962	-0.56837	9.24835	-4.98352	0.000503468	0.00439455	-4.05237
27139	-0.59684	12.2513	-4.98457	0.000502668	0.00439258	-4.05068
27150	0.524091	8.43399	5.02345	0.000474098	0.00426189	-3.98846
27256	0.545853	7.15667	5.35779	0.000289211	0.00336877	-3.46189
28298	-0.496423	12.5016	-4.56275	0.000961636	0.00614479	-4.73833
29141	-1.35725	8.26242	-6.45356	6.39e-05	0.00185897	-1.84283
29162	0.526362	7.92373	4.97476	0.000510164	0.00440843	-4.06641
29169	0.65435	7.59774	4.33446	0.00138041	0.00756743	-5.11972
29181	0.683712	9.29915	5.9525	0.000124842	0.00236935	-2.56296
29184	-1.04003	6.64864	-5.30326	0.000313148	0.00350121	-3.54673
29186	-1.44832	10.8919	-10.5523	7.56e-07	0.00030482	2.96512
29190	0.493749	8.89872	5.67171	0.00018448	0.00276182	-2.98135
29197	-0.640706	7.61619	-6.25945	8.25e-05	0.00200462	-2.11783
29204	0.673889	7.72876	6.96184	3.34e-05	0.00145232	-1.14595
29206	-0.879357	11.0907	-7.3219	2.16e-05	0.0012486	-0.67191
29211	0.550817	9.25223	4.57683	0.000940656	0.00605571	-4.71502
29222	-0.536353	11.4308	-7.40529	1.95e-05	0.00122427	-0.564355
29224	-0.519583	9.14046	-4.07464	0.00210095	0.00988185	-5.56093
29236	-0.689222	11.4833	-5.56358	0.000215043	0.00296585	-3.14534
29244	-0.984843	7.04846	-8.08215	8.96e-06	0.000981986	0.278812
29245	-0.71688	9.08269	-5.69108	0.000179515	0.00272763	-2.95215
29282	-0.570054	12.0796	-5.62112	0.000198157	0.00288926	-3.05788
29285	-0.567272	11.9339	-4.83916	0.000626839	0.00489648	-4.28512
29286	-0.589888	12.545	-5.45599	0.000250888	0.00318134	-3.31011
29287	-0.550106	11.9719	-4.7184	0.000754705	0.00538721	-4.48193
29292	-0.740785	11.0916	-7.17092	2.59e-05	0.00129767	-0.868752
29308	-0.540895	9.0636	-4.7765	0.000690044	0.00512647	-4.38701
29326	-1.99693	7.56667	-9.52854	1.98e-06	0.000441667	1.91917
29344	-0.584531	10.0641	-7.25428	2.34e-05	0.0012486	-0.759724
29345	-0.985904	9.32435	-5.57991	0.0002101	0.00293798	-3.12048
29374	-0.478321	10.7099	-6.11482	0.000100107	0.0021426	-2.32599
29383	0.545532	7.9559	4.26846	0.00153454	0.00803919	-5.23111
29395	-0.786288	8.67984	-5.84928	0.00014393	0.00250685	-2.71551
29398	-0.470757	7.68455	-4.77552	0.00069109	0.00512647	-4.38862
29427	-0.740258	8.28442	-4.35292	0.00134028	0.00741413	-5.08865
29431	0.548741	10.8105	5.21462	0.000356686	0.00372321	-3.68553
29435	-0.625442	10.0501	-5.03263	0.000467612	0.00424651	-3.97381
29467	-0.50527	8.42002	-5.4076	0.000269047	0.0032748	-3.38474
29469	-1.33973	6.974	-4.37966	0.00128434	0.00724135	-5.04373
29481	0.949577	8.25779	9.74001	1.61e-06	0.00039722	2.14244
29497	-1.0532	8.49139	-8.25256	7.42e-06	0.000883191	0.483067
29504	0.553304	7.18391	5.47287	0.000244866	0.00314385	-3.28415
29509	0.731152	6.99234	4.76469	0.000702697	0.00517294	-4.40627
29527	-1.91186	9.85556	-4.07964	0.00208387	0.00983529	-5.55237
29538	-2.30679	7.50804	-4.77062	0.000696316	0.00514266	-4.3966
29543	-0.63664	10.1722	-4.17013	0.00179858	0.00892533	-5.39795
29564	0.470553	10.2798	4.6655	0.00081917	0.00559827	-4.56873
29565	-0.511037	11.3908	-6.32056	7.61e-05	0.00196433	-2.03072
29593	0.495833	9.75357	5.74479	0.000166478	0.00266454	-2.87143
29596	-1.09931	9.56957	-5.86041	0.000141729	0.00248855	-2.69899
29599	0.515909	9.45344	4.48895	0.00107999	0.00651844	-4.86094
29614	-0.606797	8.87348	-6.3359	7.45e-05	0.00195829	-2.00892
29627	0.717207	11.4066	4.74977	0.000719036	0.00524311	-4.43064
29628	0.907974	10.4283	5.01841	0.000477701	0.0042724	-3.99651
29629	0.659825	8.84085	6.42172	6.66e-05	0.0019001	-1.8876
29630	-0.808515	9.81979	-7.70304	1.38e-05	0.00114109	-0.187019
29669	-0.536532	10.6219	-5.18412	0.000373119	0.00380357	-3.73352
29670	-0.621059	10.5089	-4.9785	0.000507294	0.00440295	-4.06041
29674	-0.487404	10.6891	-4.92118	0.000553245	0.00462075	-4.15254
29685	-0.82162	7.09603	-4.87248	0.000595764	0.00478164	-4.23116
29687	-1.09805	9.00289	-12.3373	1.68e-07	0.000171128	4.60134
29689	0.62019	8.94791	4.43122	0.00118328	0.00692322	-4.95732
29691	0.81841	9.44231	7.01967	3.11e-05	0.00141238	-1.06873
29693	0.590851	11.6707	5.13754	0.000399795	0.00393733	-3.80707
29699	-0.495746	7.27385	-5.94073	0.000126874	0.00238894	-2.58028
29707	0.544214	9.44533	5.37473	0.000282178	0.00333942	-3.43561
29709	0.622742	10.5191	5.54186	0.000221813	0.00300079	-3.17848
29728	-0.581872	8.25699	-5.52064	0.000228647	0.00303535	-3.21092
29733	0.568574	10.639	4.86942	0.00059855	0.00479343	-4.23612
29735	0.647901	7.70276	4.37551	0.00129285	0.00726764	-5.05069
50567	-0.592146	10.6294	-10.8688	5.7e-07	0.000271405	3.27153
50672	-0.655445	9.89007	-4.52301	0.00102356	0.00635625	-4.80427
50687	0.490036	8.75247	4.35334	0.0013394	0.00741413	-5.08795
50692	-0.896885	6.81044	-5.59958	0.000204307	0.00291539	-3.09057
54133	-0.560882	7.75784	-4.60532	0.000899664	0.00588265	-4.6679
54227	-1.7137	8.65907	-9.02624	3.27e-06	0.000555968	1.37264
54237	-1.13213	6.73576	-4.60016	0.000906953	0.0059043	-4.67644
54248	0.791531	9.72195	5.9831	0.000119719	0.00232127	-2.51802
54250	-1.0336	7.03514	-5.93213	0.000128382	0.00239599	-2.59295
54257	0.878228	7.60563	5.77967	0.000158557	0.00261516	-2.81921
54264	-0.768726	7.38495	-4.89811	0.000572969	0.00470984	-4.18975
54289	-1.2409	6.67599	-5.69163	0.000179374	0.00272763	-2.95131
54301	-0.65719	8.20147	-5.50794	0.000232844	0.00306702	-3.23036
54318	-0.651928	9.87704	-6.40394	6.81e-05	0.0019045	-1.91266
54319	-0.974621	9.68045	-5.38188	0.000279264	0.0033328	-3.42453
54320	-2.27654	9.30891	-9.48007	2.07e-06	0.000444823	1.86743
54321	-1.09197	10.9334	-10.872	5.69e-07	0.000271405	3.27464
54410	-1.16888	7.03286	-5.53627	0.00022359	0.00301017	-3.18701
56083	-1.47513	8.29081	-7.94706	1.04e-05	0.00103811	0.114654
56266	0.620163	6.65996	6.93567	3.46e-05	0.00147335	-1.18102
56611	-2.00614	9.33747	-7.96791	1.02e-05	0.00103426	0.140126
56646	-0.721612	8.34149	-5.4465	0.000254345	0.00319912	-3.32473
56782	-0.746067	9.75184	-4.89922	0.000572002	0.00470697	-4.18795
56817	0.48932	8.98367	6.2463	8.39e-05	0.00201432	-2.13664
56822	-0.50819	6.74171	-4.99183	0.000497201	0.00436483	-4.03905
57033	0.614925	10.2813	4.86362	0.000603861	0.00480561	-4.24549
57301	-0.923231	6.73701	-5.09827	0.000423869	0.00403988	-3.86932
58813	-0.683444	7.35742	-6.68981	4.71e-05	0.00167698	-1.51479
58819	-0.728575	9.61821	-5.52589	0.000226933	0.00303374	-3.20288
58919	-0.977006	8.49523	-7.58323	1.58e-05	0.00116513	-0.337609
58927	-0.603878	8.35822	-4.56426	0.000959364	0.00614279	-4.73583
58948	0.616808	8.78977	6.14794	9.57e-05	0.00209911	-2.27807
58954	-0.719356	9.26799	-5.3345	0.000299186	0.00341031	-3.49807
58979	0.543768	7.9923	7.63805	1.48e-05	0.00114289	-0.268504
58982	-0.738127	7.17261	-4.57467	0.000943837	0.00606667	-4.71858
59103	-1.82112	7.44361	-6.05826	0.000108069	0.00220679	-2.40815
59115	0.473737	7.76151	4.57512	0.000943172	0.00606613	-4.71784
59117	-0.601807	7.59694	-4.26536	0.00154221	0.00806289	-5.23636
59322	0.492371	9.48001	4.11539	0.00196585	0.00942719	-5.49125
60324	-0.667044	7.64018	-4.6141	0.000887421	0.0058622	-4.65341
60326	0.913121	8.87918	4.37213	0.00129983	0.00728555	-5.05636
60333	-0.84499	7.13949	-4.85725	0.000609763	0.0048266	-4.25582
60338	-1.31782	8.21391	-7.2027	2.49e-05	0.00128172	-0.827082
60350	-3.13136	8.30248	-10.9352	5.38e-07	0.000271405	3.33495
60357	0.847011	8.08748	6.2284	8.6e-05	0.00204088	-2.16228
60371	-0.531863	8.88453	-5.75931	0.000163129	0.00265729	-2.84966
60373	-0.766045	9.40973	-5.67925	0.000182529	0.00274876	-2.96997
60374	-1.00032	8.56217	-6.28472	7.98e-05	0.00197626	-2.08174
60377	0.635985	8.67352	4.60138	0.000905216	0.00589586	-4.67441
60430	-0.885413	9.18575	-7.43096	1.89e-05	0.0012074	-0.531416
60460	-0.677214	8.28801	-5.31582	0.000307454	0.00346825	-3.52716
60575	-0.475008	6.56622	-4.93078	0.000545251	0.00458886	-4.13708
60577	0.776761	8.84914	4.95067	0.000529077	0.00449199	-4.10509
60582	-0.951137	6.71598	-6.09647	0.000102619	0.00216608	-2.3526
60666	-1.0692	10.3708	-5.32697	0.000302489	0.00342221	-3.50979
63848	0.61935	9.21321	4.63518	0.000858733	0.00576526	-4.61865
63865	-0.844767	10.3076	-7.00147	3.18e-05	0.00141351	-1.09299
63880	-0.693416	8.16815	-4.61244	0.000889722	0.00586477	-4.65615
63882	0.538746	7.65997	9.71905	1.64e-06	0.00039722	2.12048
63885	0.819553	8.65234	7.55622	1.63e-05	0.00116541	-0.371799
64017	-0.637442	7.49833	-4.37083	0.00130254	0.00729573	-5.05855
64025	-0.581216	6.42199	-11.0691	4.79e-07	0.000270429	3.46168
64026	-0.594018	7.69537	-5.88577	0.000136848	0.00245129	-2.66142
64157	-0.575956	9.42497	-4.18583	0.00175341	0.00877279	-5.37124
64195	-0.554127	6.96401	-6.13292	9.77e-05	0.00211222	-2.29978
64200	-0.744752	9.06564	-6.8273	3.96e-05	0.00156551	-1.3272
64205	-0.804015	11.6744	-7.17022	2.59e-05	0.00129767	-0.869667
64301	-0.565716	8.30659	-7.08222	2.88e-05	0.00135538	-0.985689
64302	-0.488106	11.8348	-5.57998	0.000210081	0.00293798	-3.12038
64303	-0.825268	10.5636	-7.02847	3.08e-05	0.0014108	-1.05702
64307	-0.524647	11.7549	-4.6702	0.000813219	0.0055751	-4.56101
64322	-0.486542	7.80897	-6.49759	6.03e-05	0.00184132	-1.78115
64353	-0.56899	7.22257	-4.23843	0.00161056	0.00830153	-5.28195
64362	-0.77733	7.22706	-8.788	4.18e-06	0.000643108	1.1051
64366	-0.490517	9.19206	-6.39284	6.91e-05	0.00191166	-1.92831
64369	-0.482718	9.05927	-6.59859	5.29e-05	0.00177667	-1.6406
64392	0.776968	8.04104	6.15387	9.5e-05	0.00209601	-2.26951
64443	1.08078	9.23451	8.50811	5.62e-06	0.000758254	0.783612
64507	0.480669	7.15695	4.42634	0.00119247	0.00694433	-4.96549
64513	-0.63543	7.15071	-5.91716	0.000131052	0.00241015	-2.61502
64532	0.475223	7.82122	9.8248	1.48e-06	0.000389058	2.23087
64534	-0.477172	8.827	-6.41436	6.72e-05	0.00190071	-1.89796
64536	-1.38114	6.69081	-4.33114	0.00138778	0.00758871	-5.12532
64544	0.488114	7.29661	4.08086	0.00207972	0.00982486	-5.55028
64625	-0.602267	7.83672	-5.23125	0.000348048	0.00368852	-3.6594
64638	-0.501773	11.6851	-5.40869	0.000268621	0.00327334	-3.38305
64640	-0.509949	11.7482	-4.24103	0.00160381	0.00828265	-5.27754
64647	-0.704405	8.67658	-6.52797	5.8e-05	0.00182555	-1.73872
64681	-0.761427	7.52677	-7.44865	1.85e-05	0.00120414	-0.508758
64803	1.2622	8.05467	6.63659	5.04e-05	0.00173409	-1.58805
65030	0.933196	7.54984	4.5292	0.00101365	0.00632083	-4.79399
65043	-0.700978	10.8088	-5.22125	0.000353212	0.00370471	-3.6751
65136	-0.521483	12.4979	-5.86449	0.000140932	0.00248855	-2.69294
65139	-0.585063	12.0366	-4.56761	0.000954333	0.00611865	-4.73027
65161	-1.18812	9.31205	-8.32444	6.86e-06	0.000863854	0.568297
65168	-0.654	7.72403	-6.1857	9.1e-05	0.00207316	-2.22363
65209	0.532328	7.54011	5.12461	0.000407561	0.00396816	-3.82755
65261	-0.563863	7.84028	-5.03614	0.00046515	0.00423802	-3.9682
66027	0.766969	8.19415	5.78861	0.000156591	0.00259115	-2.80585
78969	-0.541128	7.05485	-4.28863	0.00148561	0.00790527	-5.19702
79011	0.669384	9.62396	4.26979	0.00153126	0.00803041	-5.22886
79113	-0.669716	6.78125	-6.23094	8.57e-05	0.00203992	-2.15864
79114	-0.650535	7.79081	-8.726	4.46e-06	0.000660104	1.03456
79120	-0.493098	10.7125	-6.32631	7.55e-05	0.00196433	-2.02255
79121	-0.712789	8.59239	-6.56308	5.54e-05	0.0018207	-1.68986
79128	-0.940886	8.65478	-5.22352	0.000352034	0.00370471	-3.67154
79129	-0.934456	7.96348	-7.22909	2.41e-05	0.00125823	-0.79258
79212	0.558646	11.2637	4.81865	0.000646825	0.00498869	-4.31842
79218	-0.768362	10.2546	-5.81315	0.000151332	0.00255454	-2.76925
79252	-2.50681	8.38638	-8.83085	4e-06	0.000628116	1.15362
79255	-0.740034	11.1332	-5.82085	0.000149722	0.0025466	-2.75779
79426	-1.1292	7.74889	-6.50753	5.95e-05	0.00184132	-1.76726
80841	-0.823065	10.7965	-5.17612	0.000377561	0.00382073	-3.74613
80843	-0.602896	8.49031	-6.75135	4.36e-05	0.00160705	-1.43052
81022	0.493718	8.95913	4.30492	0.00144728	0.00777954	-5.16952
81505	-1.29178	8.14769	-7.11289	2.78e-05	0.00133724	-0.945143
81514	0.48713	9.33127	4.85062	0.000615962	0.00484379	-4.26655
81515	-0.544213	7.09632	-6.54564	5.67e-05	0.00182086	-1.71411
81521	-1.8653	9.16166	-7.37764	2.02e-05	0.00124474	-0.599925
81526	0.998708	9.45639	4.3821	0.00127936	0.00722215	-5.03963
81574	0.724581	9.56032	4.27047	0.00152957	0.00802432	-5.2277
81613	-1.18232	7.24233	-4.23465	0.00162039	0.00833438	-5.28835
81676	0.573256	7.32542	6.03106	0.000112138	0.00224866	-2.44782
81687	-1.01276	7.03519	-4.46994	0.0011129	0.00665124	-4.89263
81707	-1.04676	7.71807	-7.10598	2.8e-05	0.00133724	-0.954278
81714	-0.944224	9.42695	-5.80433	0.0001532	0.00256006	-2.7824
81718	-1.05613	10.3504	-6.50199	6e-05	0.00184132	-1.77499
81729	-0.628153	11.3064	-6.78212	4.19e-05	0.00159424	-1.38859
81733	0.511936	9.46754	4.16345	0.00181816	0.00898758	-5.40931
81734	0.49928	10.5731	4.59872	0.000908988	0.00590997	-4.67881
81750	-0.820112	7.75777	-6.56045	5.56e-05	0.0018207	-1.69352
81757	-0.719927	9.10063	-4.98351	0.00050347	0.00439455	-4.05237
81765	-0.563477	11.8812	-5.60171	0.000203689	0.00291202	-3.08733
81766	-0.831412	11.2212	-6.87486	3.73e-05	0.00151906	-1.26287
81768	-0.752743	11.2969	-5.07127	0.00044131	0.00410659	-3.91223
81772	-0.51684	11.8528	-5.11135	0.000415685	0.00400698	-3.84856
81776	-0.591685	11.9779	-4.78703	0.000678973	0.00508479	-4.36986
81778	-1.88718	10.3516	-7.10387	2.81e-05	0.00133724	-0.957061
81803	-0.476096	8.59058	-4.99526	0.000494634	0.00435756	-4.03355
81818	-1.69394	10.8399	-9.07541	3.11e-06	0.000544358	1.42718
83427	-0.477273	11.4139	-6.93725	3.45e-05	0.00147335	-1.17891
83462	-0.78938	8.63087	-5.7667	0.000161453	0.00264923	-2.8386
83498	-0.590609	10.5286	-5.71188	0.00017434	0.0027085	-2.92084
83500	0.548308	7.59827	4.3552	0.00133541	0.00740804	-5.08481
83521	-1.60877	7.28365	-4.45568	0.0011383	0.00675798	-4.91644
83574	0.543967	7.54297	8.62416	4.97e-06	0.000702379	0.917861
83576	0.585108	9.93977	4.79121	0.000674619	0.00506462	-4.36304
83579	0.512077	10.2965	5.94018	0.000126971	0.00238894	-2.5811
83580	-1.29493	7.54827	-6.24823	8.37e-05	0.00201232	-2.13388
83683	0.840377	7.59084	7.04574	3.02e-05	0.0013926	-1.03406
83718	-0.801324	10.541	-6.86181	3.79e-05	0.00153996	-1.28049
83730	-0.528782	8.56028	-4.11701	0.00196068	0.00941425	-5.48849
83781	-3.10873	9.36247	-13.3558	7.78e-08	0.000118508	5.44496
83782	-0.495759	10.9826	-6.59193	5.34e-05	0.001788	-1.64982
83789	-0.729245	11.7829	-6.15704	9.46e-05	0.00209494	-2.26493
83807	-1.04355	9.11218	-7.33381	2.13e-05	0.0012486	-0.656495
83828	-0.529419	9.78789	-6.19023	9.05e-05	0.00206908	-2.21711
84030	0.653354	11.4324	4.55058	0.000980176	0.00620599	-4.75851
84046	-0.949433	7.6361	-6.34937	7.32e-05	0.00195241	-1.98981
84356	0.819365	7.69123	4.82658	0.00063902	0.0049499	-4.30554
84386	-1.98366	7.70075	-6.29739	7.84e-05	0.00196433	-2.06368
84397	-1.64077	8.01838	-5.67844	0.000182737	0.00274917	-2.97119
84398	-1.03172	7.59802	-6.75473	4.34e-05	0.00160705	-1.42592
84403	0.956016	9.22557	4.32862	0.00139337	0.00760839	-5.12956
84409	0.718941	9.11327	6.03763	0.00011114	0.00224045	-2.43823
84484	0.596062	10.2978	5.03466	0.000466187	0.00424161	-3.97057
84488	0.471407	11.217	5.13464	0.000401526	0.00393956	-3.81167
84511	0.985224	8.91915	6.64295	5e-05	0.00173176	-1.57929
84550	0.593929	11.1435	4.20185	0.00170854	0.00863335	-5.34401
84586	-1.64909	8.48414	-11.3164	3.88e-07	0.000268504	3.69243
84596	-0.739909	8.8117	-4.73299	0.000737884	0.00531124	-4.45805
84599	-0.470054	9.71109	-6.48993	6.09e-05	0.00184132	-1.79185
85245	-0.536935	8.7337	-5.44607	0.000254502	0.00319912	-3.32539
85247	-2.10276	8.63628	-8.25802	7.37e-06	0.000883191	0.489559
85251	-0.506514	7.24808	-4.51595	0.00103499	0.0063782	-4.816
85267	0.47998	10.0732	4.85564	0.000611264	0.0048266	-4.25843
85272	-0.808855	7.37874	-5.54866	0.000219668	0.00299708	-3.1681
85311	-1.20361	7.43578	-7.71966	1.35e-05	0.00113916	-0.166262
85332	-0.66798	9.05758	-8.44835	6e-06	0.000799833	0.713938
85385	-0.838711	7.79015	-6.30229	7.79e-05	0.00196433	-2.05671
85424	-0.472684	7.23422	-4.80046	0.000665119	0.00502798	-4.348
85428	-0.796724	9.12653	-5.61839	0.000198926	0.00288926	-3.06202
89784	-0.634233	9.54626	-5.1858	0.000372192	0.00380166	-3.73087
89805	-1.36166	7.49144	-4.92331	0.000551457	0.00462075	-4.14911
89815	-0.479195	8.03647	-7.69164	1.4e-05	0.00114158	-0.20128
89816	-0.700953	8.93255	-6.47338	6.22e-05	0.0018526	-1.81503
89818	-0.783844	7.68471	-4.95797	0.00052327	0.00447009	-4.09337
89821	0.672769	8.37615	7.43189	1.89e-05	0.0012074	-0.53022
89824	-0.947678	9.47771	-14.0058	4.88e-08	9.65e-05	5.95395
89827	-1.00759	8.38841	-6.99396	3.21e-05	0.00141351	-1.10301
89829	-1.72711	7.36222	-8.34056	6.74e-06	0.000862872	0.587338
94195	-1.65019	7.23224	-5.67169	0.000184484	0.00276182	-2.98137
94202	0.528044	8.47334	5.01497	0.000480183	0.00428956	-4.00202
94204	-0.700208	8.26239	-5.32922	0.000301499	0.00342133	-3.50629
94266	-0.560203	11.8126	-4.51702	0.00103326	0.00637349	-4.81424
94338	0.522521	8.79065	6.67677	4.79e-05	0.00169705	-1.53271
113892	1.04614	7.52549	7.25566	2.34e-05	0.0012486	-0.757936
113906	-1.1878	8.73001	-9.07621	3.11e-06	0.000544358	1.42805
113912	0.80864	7.93004	5.11909	0.000410921	0.00397867	-3.83629
113918	-1.25337	10.067	-6.61486	5.18e-05	0.00176116	-1.61808
113931	-0.493825	6.84729	-4.50527	0.00105256	0.0064396	-4.83378
113940	-0.935822	7.57196	-5.59026	0.00020703	0.00293774	-3.10473
113955	-2.69046	8.87033	-14.5173	3.43e-08	9.24e-05	6.33975
113959	-1.02842	7.40555	-7.50741	1.73e-05	0.001186	-0.433776
114020	0.834046	7.54934	6.91631	3.54e-05	0.00147807	-1.20703
114021	-0.854476	9.44927	-5.34998	0.000292516	0.0033875	-3.47402
114104	0.660604	8.14848	4.82882	0.000636831	0.00494412	-4.3019
114105	-1.21763	6.89146	-5.3679	0.000284992	0.0033513	-3.44621
114113	-0.720398	7.63218	-5.81987	0.000149925	0.00254722	-2.75924
114120	-0.486723	9.49445	-7.4409	1.87e-05	0.00120414	-0.518684
114206	-0.696452	7.81434	-4.29677	0.00146633	0.00784919	-5.18328
114216	-1.13667	7.75368	-7.29986	2.21e-05	0.0012486	-0.700464
114247	-0.859881	6.78649	-6.40299	6.82e-05	0.0019045	-1.914
114300	-0.556131	7.72385	-5.07943	0.000435958	0.00410063	-3.89925
114494	-0.757313	6.2372	-4.48535	0.00108615	0.00654652	-4.86695
114505	-0.894365	7.77568	-6.16948	9.3e-05	0.00208714	-2.24698
114507	-1.15183	9.25542	-9.25847	2.58e-06	0.000497767	1.62821
114512	-0.597761	7.75704	-4.73484	0.00073578	0.0053043	-4.45503
114514	0.486537	10.9521	5.4456	0.000254673	0.00319912	-3.32611
114519	-0.916074	7.95196	-4.48137	0.001093	0.0065754	-4.87359
114555	-0.87581	7.43712	-10.1732	1.07e-06	0.000345593	2.58788
114613	0.629617	6.66239	4.83549	0.000630369	0.00491329	-4.29108
114632	-0.658637	9.37505	-5.85618	0.000142561	0.00249155	-2.70526
114636	-0.670069	8.02044	-7.27563	2.28e-05	0.0012486	-0.731939
114709	-0.977042	8.6117	-5.54489	0.000220856	0.00300079	-3.17386
114764	-0.632733	9.97294	-6.99809	3.2e-05	0.00141351	-1.0975
114851	-0.949541	8.30355	-7.02203	3.1e-05	0.00141238	-1.0656
114862	0.539979	7.62869	7.74521	1.31e-05	0.00113916	-0.134406
115769	-0.540535	8.69299	-7.83126	1.19e-05	0.00110453	-0.0276719
116459	0.58864	10.7998	4.68349	0.000796621	0.00552802	-4.53918
116484	-0.543534	11.9248	-6.15234	9.52e-05	0.00209601	-2.27171
116486	0.648862	8.26709	4.69302	0.000784933	0.00549237	-4.52353
116487	-1.26815	7.91626	-5.03602	0.000465236	0.00423802	-3.9684
116489	0.709452	7.29264	4.72364	0.000748613	0.00535125	-4.47335
116510	-4.21029	9.63859	-9.03212	3.25e-06	0.000555968	1.37917
116547	-0.987901	7.05956	-4.8295	0.000636167	0.00494148	-4.3008
116591	-1.24309	8.6834	-6.69708	4.67e-05	0.00167698	-1.50481
116600	0.47931	8.50528	5.61009	0.000201282	0.00289818	-3.07462
116636	-0.769608	8.14181	-5.1804	0.000375178	0.00381258	-3.73938
116637	-0.990814	7.1409	-5.94542	0.00012606	0.00238356	-2.57337
116640	-1.44073	8.02273	-4.41497	0.00121418	0.00702068	-4.98451
116645	-0.492172	8.62881	-6.7378	4.43e-05	0.0016231	-1.44904
116651	-0.922032	8.03698	-6.965	3.33e-05	0.00145077	-1.14172
116653	0.479218	10.1742	4.23283	0.00162516	0.0083488	-5.29144
116689	-0.686734	7.02512	-5.58468	0.00020868	0.00293798	-3.11322
116717	-0.538587	7.6507	-4.75744	0.000710585	0.0052039	-4.41811
116724	0.657248	10.1472	5.26005	0.000333618	0.00360342	-3.61426
117022	-0.832021	6.70208	-5.2643	0.00033154	0.00360133	-3.6076
117029	-0.606577	7.37076	-6.9299	3.48e-05	0.00147335	-1.18877
117033	-1.09107	6.73415	-5.34728	0.000293665	0.00338941	-3.4782
117036	-0.544074	8.63664	-4.58268	0.000932086	0.00602162	-4.70534
117042	-0.516182	11.8365	-5.8094	0.000152124	0.00255454	-2.77484
117056	-0.594371	11.6807	-8.10983	8.68e-06	0.000979812	0.312203
117062	-0.617823	8.42594	-7.15224	2.65e-05	0.00131394	-0.893299
117063	-0.753822	8.42341	-6.30998	7.71e-05	0.00196433	-2.04577
117064	0.54342	9.35427	5.02147	0.000475508	0.00426279	-3.99162
117180	-0.530474	10.9772	-5.04531	0.000458796	0.00420448	-3.95357
117254	-0.563992	11.0615	-7.71014	1.37e-05	0.00114109	-0.178141
117264	-0.706081	7.64484	-4.63496	0.000859025	0.00576526	-4.61901
117275	0.482111	7.23722	4.42898	0.00118749	0.00693559	-4.96107
117276	-0.844999	8.66498	-4.66003	0.000826168	0.00563599	-4.57773
117517	-0.623543	7.27111	-7.09495	2.84e-05	0.00134354	-0.968854
117540	-0.608819	6.66745	-5.3005	0.000314416	0.00350527	-3.55104
117550	-0.516782	8.06206	-4.31681	0.00141997	0.00769022	-5.14946
117557	-0.574271	10.1888	-7.567	1.61e-05	0.00116513	-0.358147
122772	-0.804088	11.9805	-5.12597	0.000406736	0.00396816	-3.8254
122799	-0.534632	11.0078	-4.23254	0.00162591	0.0083488	-5.29192
124440	-0.522898	12.1567	-4.81331	0.000652135	0.00500073	-4.32709
140607	0.63367	8.97464	5.17914	0.000375882	0.00381388	-3.74138
140654	-0.599223	11.7169	-4.63858	0.000854192	0.00575249	-4.61304
140724	0.765619	8.29628	4.2972	0.00146531	0.00784919	-5.18254
140868	-0.932645	10.9634	-6.31997	7.61e-05	0.00196433	-2.03155
140914	-0.836402	6.24584	-5.87685	0.000138543	0.00246998	-2.67462
140924	-0.522674	6.54058	-4.64632	0.000843962	0.00570882	-4.60029
140927	0.589646	7.28866	4.18632	0.00175202	0.00876871	-5.3704
140937	-0.571045	10.8839	-6.40138	6.84e-05	0.00190504	-1.91627
155423	-0.492668	8.52857	-5.27635	0.000325733	0.0035611	-3.58876
155918	-0.508935	7.06269	-8.43294	6.1e-06	0.000799833	0.695917
156726	-0.678798	7.38023	-4.78711	0.000678881	0.00508479	-4.36972
156826	-0.68018	6.70521	-7.68359	1.41e-05	0.00114158	-0.211357
161477	-0.709914	12.1897	-5.71058	0.000174659	0.0027085	-2.92279
170496	-2.51662	7.4682	-11.0957	4.68e-07	0.000270429	3.48669
170698	0.919485	9.28829	5.0052	0.000487289	0.00432767	-4.01764
170724	-0.525874	9.88153	-4.35259	0.00134101	0.00741544	-5.08922
170816	1.07008	7.40499	4.14105	0.00188549	0.00918635	-5.44747
170897	-1.19201	7.56958	-4.47853	0.00109791	0.00659182	-4.87831
170929	-1.42904	7.32156	-8.19816	7.88e-06	0.000923232	0.418204
170944	-0.617639	7.99319	-6.75387	4.34e-05	0.00160705	-1.42708
171040	-1.80177	7.08933	-5.20808	0.000360142	0.00373626	-3.6958
171045	-0.946752	6.44507	-4.36016	0.00132489	0.00737448	-5.07648
171064	-0.647955	6.21426	-4.52378	0.00102232	0.00635406	-4.80299
171071	-0.752835	7.89319	-6.22359	8.65e-05	0.00204088	-2.16917
171088	0.574197	8.1398	4.08523	0.00206494	0.00977927	-5.54281
171092	-0.565527	8.90752	-5.41662	0.000265557	0.00326559	-3.3708
171093	0.604066	9.21299	4.36939	0.00130552	0.00730401	-5.06096
171099	0.816681	9.27226	5.68483	0.000181099	0.00273863	-2.96156
171147	0.587156	10.4907	4.86961	0.000598376	0.00479343	-4.23581
171160	-0.853444	10.1556	-7.95581	1.03e-05	0.00103632	0.125346
171164	-0.972881	7.18358	-8.25695	7.38e-06	0.000883191	0.488295
171337	-0.725995	10.3882	-7.7184	1.35e-05	0.00113916	-0.167836
171350	-0.733914	12.005	-8.92183	3.64e-06	0.000596143	1.25606
171365	-0.501197	9.08691	-7.75309	1.3e-05	0.00113916	-0.124601
171373	0.525388	11.2964	4.2273	0.00163972	0.00839695	-5.30081
171407	0.572518	11.4188	6.03928	0.000110892	0.00223841	-2.43583
171441	-0.495971	8.38016	-5.23212	0.000347604	0.00368852	-3.65804
171453	0.483896	8.73914	4.62796	0.000868441	0.00579721	-4.63054
171547	-0.503642	7.39819	-4.90541	0.000566646	0.00467299	-4.17796
171553	-1.38301	6.82191	-6.30944	7.72e-05	0.00196433	-2.04652
192110	0.539645	8.01901	5.01083	0.000483177	0.00430621	-4.00863
192180	-0.885979	8.21496	-6.38702	6.97e-05	0.00191166	-1.93654
192189	0.80235	8.89864	4.99352	0.000495931	0.00435756	-4.03633
192204	-0.760048	8.23888	-7.59779	1.56e-05	0.00116036	-0.319224
192247	0.527304	9.48898	5.66539	0.000186132	0.00277287	-2.99089
192260	0.501634	10.0431	5.36977	0.000284217	0.00334994	-3.4433
192262	-0.889553	7.9971	-11.9664	2.26e-07	0.00020293	4.27886
192268	0.50381	8.83081	5.20768	0.000360355	0.00373626	-3.69643
192270	0.686094	10.7287	6.15883	9.43e-05	0.00209494	-2.26235
245955	-0.560233	7.78366	-4.87001	0.000598006	0.00479343	-4.23515
245962	-0.619723	9.45202	-4.11203	0.00197664	0.00947594	-5.49699
245978	-0.623604	6.99436	-4.84052	0.000625542	0.00489387	-4.28293
245981	-0.615001	11.768	-5.59642	0.000205225	0.00292028	-3.09537
246042	-0.523976	9.2005	-4.74383	0.000725644	0.00526085	-4.44033
246153	0.50826	10.4495	5.1221	0.000409083	0.00397097	-3.83152
246217	0.848437	9.67906	4.98891	0.000499388	0.00437374	-4.04372
246240	-1.40223	7.24435	-8.44017	6.05e-06	0.000799833	0.704378
246266	-0.677466	7.11272	-6.62125	5.14e-05	0.00175663	-1.60924
246274	0.495562	8.29185	4.1681	0.00180451	0.00894626	-5.4014
246760	-0.566103	7.81137	-4.47706	0.00110046	0.00660019	-4.88077
246766	-0.946675	7.79416	-6.90138	3.61e-05	0.00150164	-1.22711
246776	0.680475	7.49958	7.68628	1.4e-05	0.00114158	-0.207988
252920	0.744308	9.54349	6.51265	5.91e-05	0.00184132	-1.7601
252929	-1.24827	8.24994	-10.9241	5.43e-07	0.000271405	3.32431
252939	0.551411	10.172	4.3546	0.00133671	0.00740936	-5.08584
252963	-1.05793	8.04821	-6.08885	0.000103682	0.00217346	-2.36366
259225	-0.967872	9.19015	-6.19797	8.95e-05	0.00206451	-2.20596
259243	0.621927	9.70939	5.60878	0.000201655	0.00289818	-3.0766
259273	0.759342	9.39618	5.05609	0.000451448	0.00416433	-3.93639
260416	-0.980884	8.81555	-6.63759	5.03e-05	0.00173409	-1.58668
266603	-0.803534	7.01114	-4.21269	0.00167885	0.00852222	-5.3256
266711	0.73646	8.81628	4.73083	0.000740353	0.00531883	-4.46159
266760	0.560539	9.85213	5.76538	0.000161752	0.00264923	-2.84059
266766	-0.708917	9.15704	-5.94403	0.0001263	0.00238515	-2.57542
266813	-0.72557	6.89067	-4.6027	0.00090335	0.00589488	-4.67223
266998	0.649231	7.72683	5.17231	0.000379701	0.00382968	-3.75215
280670	0.903817	8.53387	6.39763	6.87e-05	0.00190744	-1.92155
282587	0.641921	9.06076	5.14791	0.000393689	0.00389382	-3.79068
282817	-0.730567	7.10178	-5.47395	0.000244486	0.00314163	-3.2825
282836	-0.688186	7.00694	-5.33587	0.000298589	0.00340606	-3.49594
286904	0.552439	6.69067	5.90046	0.000134102	0.00242433	-2.63969
286910	-0.531937	8.01632	-4.40991	0.00122399	0.00704709	-4.993
286921	-0.938233	6.93615	-4.28554	0.00149298	0.0079313	-5.20223
286926	-2.42483	7.7065	-5.64818	0.000190711	0.00282727	-3.0169
286979	-0.625293	7.15563	-4.39293	0.00125749	0.00714947	-5.02146
287126	-0.471164	9.35729	-5.37212	0.000283249	0.0033437	-3.43966
287273	-0.613159	9.19299	-5.34218	0.000295855	0.00339724	-3.48613
287435	-0.725986	7.34546	-4.53545	0.00100374	0.00629247	-4.78361
287436	-0.763849	10.9832	-6.77945	4.2e-05	0.00159424	-1.39222
287444	-0.492355	11.2286	-5.89854	0.000134457	0.002425	-2.64253
287474	-0.728169	9.03738	-4.77522	0.000691402	0.00512647	-4.3891
287477	-0.603156	9.82904	-6.89298	3.64e-05	0.00150515	-1.23843
287561	-3.3644	8.0981	-6.54647	5.66e-05	0.00182086	-1.71295
287633	-0.531603	9.85221	-5.41976	0.000264354	0.00326559	-3.36595
287656	-0.529853	9.03461	-4.89188	0.000578422	0.00472466	-4.1998
287768	-0.56834	8.44969	-5.52239	0.000228075	0.00303465	-3.20824
287910	-1.41907	7.36527	-4.69468	0.000782922	0.00548678	-4.52081
287986	-0.707756	7.92256	-4.17504	0.00178431	0.00887784	-5.38958
288057	-0.499447	8.84209	-4.60609	0.000898582	0.00588265	-4.66663
288065	-0.525602	8.12811	-4.91067	0.000562139	0.00466612	-4.16948
288108	-0.731688	8.86789	-5.28212	0.00032299	0.00354548	-3.57974
288109	0.701703	8.76123	4.39589	0.00125158	0.00713391	-5.0165
288778	-0.820344	9.06365	-6.99688	3.2e-05	0.00141351	-1.09912
289014	-0.58128	8.42978	-7.67458	1.42e-05	0.00114158	-0.222643
289152	0.55522	9.248	5.18859	0.000370663	0.00379375	-3.72648
289211	-1.97723	7.95275	-7.9686	1.02e-05	0.00103426	0.140969
289324	-0.849752	8.32469	-5.3746	0.000282229	0.00333942	-3.43581
289353	0.625337	7.59811	6.35302	7.29e-05	0.00195241	-1.98464
289440	0.779256	9.078	4.08726	0.00205808	0.00975287	-5.53932
289504	-0.562187	7.4187	-5.47067	0.000245644	0.00314854	-3.28755
289668	-0.652488	8.98364	-6.21101	8.8e-05	0.00206339	-2.18724
289707	-0.595472	7.91732	-6.42654	6.62e-05	0.00189525	-1.88081
289727	0.481635	9.13858	5.07116	0.000441378	0.00410659	-3.91239
289801	-1.12509	7.91848	-7.22893	2.41e-05	0.00125823	-0.792796
289883	-0.92398	7.79241	-5.0145	0.000480516	0.00429002	-4.00276
289993	-1.28406	7.13845	-6.57094	5.48e-05	0.00182065	-1.67894
290317	-2.07672	7.87115	-8.9739	3.45e-06	0.000571137	1.31433
290381	0.622346	7.39842	7.3254	2.15e-05	0.0012486	-0.667381
290485	0.990318	9.30838	4.90857	0.000563937	0.00467019	-4.17287
290551	-0.543208	6.91053	-5.42515	0.000262302	0.00325528	-3.35763
290641	-0.474367	11.9926	-7.77513	1.27e-05	0.00113916	-0.0971987
290644	-0.873799	8.61835	-7.11008	2.79e-05	0.00133724	-0.948859
290686	-0.579068	7.21044	-4.7428	0.000726795	0.00526443	-4.44201
290905	-0.837775	7.86663	-5.50374	0.000234248	0.00307216	-3.23679
291005	-2.05962	8.3582	-6.53583	5.74e-05	0.00182086	-1.72778
291023	0.492671	9.47722	5.99288	0.00011813	0.00231105	-2.50368
291044	-0.564535	8.41497	-4.42758	0.00119013	0.00693979	-4.96341
291081	-0.532323	10.5463	-4.2956	0.00146908	0.00784919	-5.18525
291091	-1.04157	7.85177	-5.61935	0.000198655	0.00288926	-3.06056
291132	0.501795	7.84709	4.73185	0.000739186	0.00531628	-4.45992
291133	0.479745	8.93275	6.04446	0.000110114	0.00223174	-2.42827
291137	-0.54951	7.42418	-5.6186	0.000198865	0.00288926	-3.0617
291234	-0.585935	6.73279	-5.15547	0.000389295	0.00386758	-3.77873
291356	0.584966	9.46167	6.09924	0.000102235	0.00216098	-2.34858
291359	-0.872439	7.46625	-5.5686	0.000213511	0.0029608	-3.1377
291434	-0.554516	12.4304	-5.24368	0.000341738	0.00365994	-3.6399
291555	-0.801034	6.3899	-4.77046	0.000696487	0.00514266	-4.39686
291733	-0.63627	7.9788	-5.00715	0.000485863	0.00432257	-4.01453
291772	0.895974	8.69738	6.0099	0.000115417	0.00228733	-2.47875
291813	-0.523498	7.75318	-5.9118	0.000132022	0.00241015	-2.62293
291908	0.650075	8.01434	4.73988	0.000730084	0.00527572	-4.44679
291983	-0.576491	8.28143	-5.38053	0.00027981	0.00333351	-3.42662
292071	-0.648082	6.83759	-7.87814	1.13e-05	0.00107328	0.0301335
292072	-0.764914	10.0689	-6.3324	7.49e-05	0.00196398	-2.01389
292155	-0.642432	10.2944	-7.48205	1.78e-05	0.00118624	-0.466087
292156	-0.796015	8.55014	-6.33596	7.45e-05	0.00195829	-2.00884
292188	-0.495905	8.19297	-4.59069	0.000920476	0.00597193	-4.69209
292306	-0.562867	9.28139	-4.40371	0.00123611	0.00708457	-5.00339
292594	-1.05321	6.73242	-4.97938	0.00050662	0.00440295	-4.059
292657	-0.979122	7.53216	-5.21622	0.000355841	0.00372216	-3.683
292747	-1.00604	9.39375	-5.86104	0.000141606	0.00248855	-2.69806
292843	0.774888	6.55471	9.50175	2.03e-06	0.000441667	1.89059
292999	-1.13604	9.19067	-6.38719	6.97e-05	0.00191166	-1.93629
293345	-0.492266	9.83167	-4.61115	0.000891512	0.00587382	-4.65827
293502	-0.891496	7.08429	-5.89056	0.000135945	0.00244315	-2.65432
293508	0.490987	11.5724	6.45293	6.39e-05	0.00185897	-1.84371
293524	-1.22793	8.61035	-5.61434	0.000200072	0.00289091	-3.06817
293546	0.612492	9.77833	6.61229	5.2e-05	0.00176116	-1.62163
293618	-1.95655	8.27966	-7.15472	2.64e-05	0.00131394	-0.890032
293677	-0.488876	7.7965	-5.58678	0.000208056	0.00293798	-3.11002
293738	-0.863726	7.61717	-6.33677	7.44e-05	0.00195829	-2.00769
293828	-0.505182	8.01817	-4.74162	0.000728126	0.00527156	-4.44395
293860	-0.97068	8.02009	-6.18413	9.12e-05	0.00207443	-2.22589
294119	0.745587	8.16544	5.03151	0.000468398	0.00424651	-3.9756
294235	-1.46224	8.2402	-7.26885	2.3e-05	0.0012486	-0.74076
294269	-1.02514	7.73846	-4.56387	0.00095995	0.00614279	-4.73648
294273	-1.09245	8.49768	-7.83658	1.18e-05	0.00110453	-0.0210948
294274	-0.777518	8.25856	-9.92279	1.35e-06	0.000367797	2.33231
294282	-0.701002	12.0077	-5.05303	0.000453521	0.00417371	-3.94127
294436	-0.478037	8.4362	-4.16247	0.00182105	0.00899898	-5.41098
294449	0.577606	7.12471	5.83447	0.000146917	0.00252997	-2.73753
294568	0.566498	11.2623	4.48119	0.00109331	0.0065754	-4.87388
294680	-0.555186	11.0323	-6.00059	0.000116893	0.00229864	-2.49238
294754	-0.516735	8.21534	-5.81075	0.000151838	0.00255454	-2.77282
294799	-0.615013	8.83264	-6.51234	5.92e-05	0.00184132	-1.76053
294804	-1.01147	7.77939	-4.33396	0.00138152	0.00757079	-5.12056
294978	0.54736	9.72542	4.44852	0.00115128	0.0068032	-4.9284
295037	-0.984398	7.33889	-6.55041	5.63e-05	0.00182086	-1.70748
295062	-0.584134	7.20127	-4.44276	0.00116183	0.00684698	-4.93803
295088	-0.644856	7.84844	-6.07962	0.000104985	0.00218796	-2.37708
295279	-0.566846	7.22715	-6.75993	4.31e-05	0.00160705	-1.41882
295283	0.646205	8.44169	5.69983	0.000177317	0.00271381	-2.93896
295342	-1.20723	8.32843	-7.44033	1.87e-05	0.00120414	-0.519408
295365	0.527656	8.39908	4.89102	0.000579181	0.00472466	-4.20119
295462	-1.18324	6.87817	-5.30637	0.000311728	0.00349319	-3.54188
295528	0.687373	7.53269	4.575	0.000943356	0.00606613	-4.71804
295607	-0.719459	8.09777	-4.78212	0.000684113	0.00510572	-4.37786
295647	0.509594	8.63104	5.37484	0.000282132	0.00333942	-3.43544
295703	-1.23603	8.09291	-11.407	3.59e-07	0.000260571	3.77583
295704	-0.538801	6.9597	-5.74462	0.000166517	0.00266454	-2.87168
296091	0.528364	7.01302	5.97443	0.000121147	0.00234002	-2.53073
296137	-0.659915	6.35304	-4.92373	0.000551111	0.00462075	-4.14844
296219	-0.689268	7.79362	-5.40869	0.000268622	0.00327334	-3.38305
296271	-1.63786	9.57978	-6.30196	7.79e-05	0.00196433	-2.05717
296302	-0.607365	10.7031	-6.29232	7.9e-05	0.00196559	-2.0709
296318	0.47175	9.59465	5.49933	0.000235736	0.00308479	-3.24356
296368	-1.16301	7.01927	-5.3612	0.000287778	0.00336847	-3.45659
296596	-0.620116	12.2476	-6.21326	8.77e-05	0.00206339	-2.18401
296706	0.538067	8.918	4.55345	0.000975764	0.00618997	-4.75375
296708	-0.722844	7.72079	-4.74485	0.000724505	0.00526085	-4.43867
296709	-0.473062	12.131	-4.44654	0.00115489	0.00681662	-4.93171
296925	0.663169	7.37979	4.69201	0.000786165	0.00549846	-4.52519
297073	-0.622477	9.17489	-6.15911	9.43e-05	0.00209494	-2.26194
297339	-1.07544	7.61302	-5.83228	0.000147364	0.00253166	-2.74078
297387	-0.531492	8.96922	-5.81529	0.000150883	0.00255212	-2.76607
297480	0.593017	8.86209	7.28812	2.25e-05	0.0012486	-0.715707
297508	-0.700225	8.33822	-5.68056	0.000182193	0.00274642	-2.968
297592	-0.675246	7.95038	-5.29843	0.00031537	0.00350606	-3.55427
297594	-0.607956	6.92504	-4.49082	0.00107681	0.00650437	-4.85782
297604	-0.999219	8.02387	-9.79128	1.53e-06	0.000389109	2.19598
297902	-1.5626	7.65013	-4.62837	0.00086789	0.00579607	-4.62987
298020	0.507727	8.97979	4.36365	0.00131754	0.00734969	-5.07062
298068	-0.632602	9.87074	-5.27842	0.000324744	0.00355538	-3.58551
298091	-0.556051	7.33466	-4.93968	0.000537948	0.00454452	-4.12276
298199	-2.56591	8.71877	-10.5688	7.45e-07	0.00030482	2.98128
298385	-0.528147	8.77285	-4.45482	0.00113984	0.00676448	-4.91787
298441	-0.714402	7.83291	-5.73097	0.000169732	0.00268152	-2.89216
298510	-0.676592	9.10646	-5.75848	0.00016332	0.00265729	-2.85092
298566	-0.881961	9.44228	-6.40577	6.8e-05	0.0019045	-1.91007
298586	-0.512601	7.98506	-5.07717	0.00043743	0.00410331	-3.90283
298609	-0.699541	10.2673	-4.91914	0.000554963	0.00462925	-4.15584
298648	-0.544164	9.00009	-7.00425	3.17e-05	0.00141351	-1.08928
298683	-0.656547	7.59156	-4.81994	0.000645549	0.0049864	-4.31633
298693	-0.733798	7.26504	-12.3913	1.61e-07	0.000171128	4.64759
298894	0.526339	7.25529	6.08663	0.000103994	0.00217701	-2.36689
299145	-0.576443	7.3334	-5.69444	0.000178667	0.00272016	-2.94708
299269	-0.862218	7.49011	-6.55437	5.6e-05	0.0018207	-1.70197
299569	0.625571	8.16723	4.40346	0.0012366	0.00708457	-5.0038
299611	0.768687	11.064	5.09164	0.000428079	0.00405716	-3.87984
299626	-1.74043	8.36241	-5.10078	0.000422282	0.00402979	-3.86533
299783	-0.952059	7.39736	-6.0316	0.000112057	0.00224866	-2.44704
299818	-0.690242	7.68809	-5.59073	0.000206891	0.00293774	-3.10402
300018	0.499231	9.81904	4.86295	0.000604485	0.00480561	-4.24659
300033	-0.488284	9.59229	-5.8856	0.00013688	0.00245129	-2.66167
300236	-0.961774	7.03775	-5.36464	0.000286344	0.00336201	-3.45126
300289	0.637523	8.70742	5.49307	0.000237861	0.00310094	-3.25314
300519	-0.589686	8.16811	-4.77223	0.00069459	0.00513613	-4.39397
300652	0.610582	10.6223	4.13513	0.00190372	0.00925009	-5.45757
300689	-0.476926	9.51835	-5.32799	0.00030204	0.00342221	-3.5082
300756	-0.555392	8.20326	-5.57609	0.000211245	0.00294792	-3.12629
300795	-1.12783	6.99602	-4.12389	0.00193883	0.00935058	-5.47674
300803	-0.474595	6.93581	-4.27218	0.00152538	0.00801577	-5.22482
300838	-0.890114	8.5509	-6.56604	5.52e-05	0.00182065	-1.68574
301005	-0.666008	9.24409	-8.18793	7.96e-06	0.000926581	0.405975
301059	-1.15157	8.13214	-7.42613	1.9e-05	0.00120928	-0.537607
301073	0.61211	7.45869	5.27647	0.000325676	0.0035611	-3.58857
301235	0.591541	7.86312	4.27199	0.00152584	0.00801577	-5.22513
301309	0.625255	8.56877	5.57422	0.000211809	0.00294792	-3.12914
301363	-0.527532	10.2203	-8.65369	4.81e-06	0.000692242	0.95181
301416	-0.832001	9.13403	-4.45036	0.00114792	0.00679202	-4.92532
301419	-0.512355	8.7293	-5.80059	0.000153999	0.00257059	-2.78797
301432	-0.630897	8.23075	-5.03155	0.000468369	0.00424651	-3.97553
301446	0.473703	7.7925	6.80631	4.06e-05	0.00157086	-1.35569
302562	-1.31131	7.74405	-6.49792	6.03e-05	0.00184132	-1.78068
302642	-0.801178	10.7467	-6.37648	7.06e-05	0.00192082	-1.95143
302697	-0.56597	10.2893	-9.20728	2.72e-06	0.000499235	1.57231
302711	0.756587	8.89947	5.30214	0.000313661	0.00350121	-3.54848
302822	0.549323	8.72394	6.83032	3.94e-05	0.00156551	-1.32311
302884	-0.858271	6.58719	-5.50316	0.000234444	0.00307216	-3.23768
302935	-0.580303	8.18408	-6.00543	0.000116123	0.00229239	-2.4853
302946	-0.884594	8.3866	-6.39802	6.87e-05	0.00190744	-1.92101
302965	-2.55738	8.19111	-7.08022	2.89e-05	0.00135538	-0.98834
302977	-0.470416	8.36627	-4.24199	0.00160135	0.0082741	-5.27592
303135	0.681935	9.90738	4.30582	0.00144519	0.00777432	-5.16799
303200	-0.785516	8.08992	-5.19419	0.000367605	0.00377513	-3.71766
303380	-0.671268	7.3833	-5.68468	0.000181138	0.00273863	-2.96178
303515	0.74543	9.36072	4.8433	0.00062289	0.00488755	-4.27842
303637	0.567515	6.81876	5.74472	0.000166493	0.00266454	-2.87152
303666	-1.38984	7.95739	-5.5809	0.000209805	0.00293798	-3.11897
303690	-0.981804	6.95984	-6.84254	3.88e-05	0.00155687	-1.30655
303693	0.589098	7.43942	4.92612	0.000549114	0.00461328	-4.14458
303734	0.577342	8.54249	6.4966	6.04e-05	0.00184132	-1.78253
303754	0.594458	9.59246	6.06333	0.000107329	0.00220164	-2.40078
303828	0.711475	8.07424	5.69788	0.000177806	0.00271381	-2.94191
303836	-0.537252	9.52622	-4.90616	0.000566005	0.00467276	-4.17676
303856	0.532535	6.83639	4.65249	0.000835909	0.00568013	-4.59014
303924	-0.895567	6.54108	-5.85383	0.000143026	0.00249681	-2.70875
304005	-0.852939	7.18609	-4.99331	0.000496087	0.00435756	-4.03667
304091	-0.660391	7.90016	-4.68943	0.000789318	0.0055104	-4.52943
304244	0.597268	10.3603	4.66188	0.000823799	0.00562486	-4.57469
304301	0.588559	10.2429	4.3931	0.00125715	0.00714947	-5.02118
304521	0.508105	8.29258	4.56111	0.000964112	0.00615055	-4.74105
304572	0.573766	8.79925	5.63318	0.000194801	0.00286009	-3.0396
304577	-0.505086	7.35145	-4.54803	0.000984095	0.00621262	-4.76273
304581	0.521363	7.58968	5.75069	0.000165108	0.00266454	-2.86258
304900	0.505708	10.2667	4.52004	0.00102836	0.00636654	-4.80922
304966	-1.20052	7.63988	-7.48905	1.77e-05	0.001186	-0.457168
304983	-1.75671	9.00943	-9.26238	2.57e-06	0.000497767	1.63246
304988	-0.565971	6.17616	-4.24058	0.00160499	0.00828593	-5.27831
305025	0.782433	8.88507	5.01912	0.000477192	0.00427035	-3.99538
305073	-0.725613	7.07798	-4.79442	0.000671303	0.00504977	-4.35782
305152	-0.488002	8.13955	-4.23792	0.00161188	0.00830153	-5.28282
305227	-0.68929	8.0034	-12.074	2.08e-07	0.000197723	4.37334
305235	0.584274	7.3859	5.35417	0.000290738	0.0033746	-3.46751
305258	-0.520359	9.19556	-5.07172	0.000441012	0.00410659	-3.91151
305340	-0.536415	7.31369	-6.0444	0.000110123	0.00223174	-2.42836
305434	0.493345	9.33507	6.30194	7.8e-05	0.00196433	-2.0572
305450	-0.641313	6.85107	-6.37403	7.09e-05	0.001922	-1.9549
305451	-0.916979	7.60517	-5.25047	0.000338347	0.00364122	-3.62927
305472	0.568497	8.01126	4.68327	0.000796893	0.00552802	-4.53954
305497	0.655433	8.92044	6.2882	7.94e-05	0.00197037	-2.07678
305506	-0.480168	9.6421	-5.08727	0.000430882	0.00407107	-3.88678
305589	0.47028	9.22955	4.41788	0.00120859	0.00700361	-4.97964
305633	-1.06881	7.42185	-5.04399	0.000459705	0.00421025	-3.95567
305684	-0.546704	9.11324	-5.71618	0.000173291	0.00270708	-2.91438
305896	-0.739722	7.74423	-7.78928	1.25e-05	0.00113916	-0.0796387
305918	0.545461	7.69775	4.64416	0.000846809	0.00571816	-4.60385
305974	-0.580266	6.66651	-4.12961	0.00192089	0.00929937	-5.46699
306071	-1.24053	8.49755	-8.04785	9.31e-06	0.000991784	0.23732
306081	0.941925	9.09982	5.07614	0.000438105	0.0041037	-3.90447
306096	0.690168	7.59853	6.49644	6.04e-05	0.00184132	-1.78275
306182	-0.810946	9.29183	-5.97863	0.000120454	0.00232959	-2.52458
306327	0.5523	8.88633	4.27581	0.00151651	0.00800198	-5.21868
306404	0.550336	9.32329	11.0824	4.74e-07	0.000270429	3.47416
306768	-0.480796	9.34121	-5.16081	0.000386226	0.00385539	-3.7703
306792	-2.30005	8.48478	-9.34079	2.38e-06	0.00048248	1.7176
306941	0.529868	7.70703	6.22615	8.62e-05	0.00204088	-2.1655
307206	0.574212	7.31173	6.26119	8.23e-05	0.00200318	-2.11534
307351	-2.721	8.45589	-8.31667	6.92e-06	0.000863854	0.559112
307503	-0.573176	9.49087	-6.12834	9.83e-05	0.00211871	-2.30642
307916	0.549855	9.19662	4.32134	0.0014097	0.00766184	-5.14182
307947	-0.472151	11.1009	-5.34455	0.000294836	0.00339373	-3.48245
307992	0.625884	9.34068	5.96006	0.000123554	0.00236852	-2.55184
308107	0.482756	8.25937	5.65614	0.000188578	0.00280656	-3.00486
308113	-0.484009	7.84067	-7.07008	2.93e-05	0.00136395	-1.00177
308306	-0.626474	8.9864	-4.77751	0.000688977	0.00512647	-4.38537
308444	-0.515255	8.90927	-4.99872	0.000492068	0.00435236	-4.02802
308453	-0.61927	8.56725	-5.66643	0.000185858	0.00277287	-2.98931
308458	0.476991	8.72739	4.19604	0.00172466	0.00867451	-5.35387
308490	-0.48488	7.88053	-6.03608	0.000111376	0.00224222	-2.4405
308519	0.523521	8.85364	4.80247	0.000663061	0.00502798	-4.34472
308579	0.516882	8.5111	5.06873	0.000442991	0.00411313	-3.91627
308807	-1.01979	8.49947	-4.50554	0.00105211	0.0064396	-4.83332
308843	-0.588416	6.87827	-4.63978	0.000852607	0.00574436	-4.61107
308988	0.474772	9.45419	5.43069	0.000260211	0.00323724	-3.34908
308995	-0.610991	6.9168	-6.17632	9.22e-05	0.00208691	-2.23713
309025	0.511803	9.47245	6.22669	8.62e-05	0.00204088	-2.16473
309122	-1.72229	7.88431	-6.67043	4.83e-05	0.00170547	-1.54143
309186	-1.2623	7.03745	-9.80896	1.51e-06	0.000389058	2.2144
309301	-0.742478	8.3362	-7.51376	1.72e-05	0.001186	-0.425693
309526	-0.621943	6.80462	-7.10111	2.82e-05	0.00133759	-0.960708
309527	-1.43789	8.03179	-6.40778	6.78e-05	0.00190304	-1.90724
309622	-1.61567	6.80472	-4.67501	0.00080717	0.00555495	-4.55311
309684	-1.01074	7.90315	-9.32928	2.41e-06	0.00048248	1.70514
309945	-0.518841	9.21133	-4.9178	0.000556093	0.00463107	-4.158
310097	-0.666654	9.32361	-5.80493	0.000153073	0.00256006	-2.7815
310137	0.516672	7.71155	4.27849	0.00151	0.00799319	-5.21415
310190	-1.20148	7.19244	-7.26352	2.31e-05	0.0012486	-0.747696
310250	0.528968	7.70106	4.83383	0.000631976	0.004919	-4.29378
310399	-0.693305	9.66658	-5.02523	0.000472833	0.00426189	-3.98562
310483	-0.756928	7.2681	-5.12494	0.00040736	0.00396816	-3.82703
310553	-0.593379	7.0659	-10.2556	9.9e-07	0.000335332	2.67084
310640	0.646106	8.93434	5.34562	0.000294377	0.00339166	-3.48078
310760	-0.846307	8.64101	-7.76036	1.29e-05	0.00113916	-0.115558
310791	-0.542998	7.80512	-4.36292	0.00131908	0.00735289	-5.07185
310801	-0.569333	6.7976	-5.10628	0.000418836	0.00401548	-3.8566
310843	-0.626449	8.08331	-5.58776	0.000207767	0.00293798	-3.10854
310877	-0.544472	7.94025	-6.01841	0.000114086	0.00226981	-2.46631
310982	0.511395	10.8088	4.86549	0.000602148	0.00480224	-4.24248
311114	0.745736	9.55258	4.42515	0.00119473	0.00694821	-4.96748
311137	0.615934	7.65597	5.90839	0.000132645	0.0024123	-2.62798
311184	0.749386	10.0006	4.53061	0.00101141	0.00631666	-4.79165
311236	0.56125	9.44618	4.44225	0.00116277	0.00684985	-4.93888
311252	1.10499	8.44892	5.38857	0.000276567	0.00332666	-3.41417
311287	0.69081	9.77782	7.45234	1.85e-05	0.00120414	-0.504038
311324	0.497749	9.67226	4.53179	0.00100953	0.00631317	-4.78969
311337	0.644396	7.31929	4.62462	0.000872977	0.00581985	-4.63605
311462	0.573465	10.5126	4.20024	0.001713	0.00865016	-5.34675
311676	-1.23925	9.81672	-4.92219	0.000552397	0.00462075	-4.15091
311721	0.503219	7.82915	4.53688	0.00100149	0.00628096	-4.78124
311730	0.488177	8.57495	6.137	9.72e-05	0.00210624	-2.29388
311821	-0.873996	6.55676	-5.3998	0.000272101	0.00329267	-3.39679
311842	0.542223	9.15609	4.40421	0.00123512	0.00708457	-5.00254
311984	-0.856926	6.63422	-4.7269	0.000744861	0.00533946	-4.46803
312166	0.865227	9.5404	4.81135	0.000654102	0.00501078	-4.33029
312299	-0.475312	6.88943	-6.70782	4.6e-05	0.00167007	-1.49009
312495	0.616665	8.84277	5.92624	0.000129425	0.00240542	-2.60163
312538	-0.682052	7.08264	-6.3421	7.39e-05	0.00195829	-2.00012
312566	-0.772286	7.22267	-6.49325	6.06e-05	0.00184132	-1.7872
312679	-0.523384	7.92687	-5.94119	0.000126795	0.00238894	-2.57961
312705	-0.521477	7.73521	-5.15628	0.00038883	0.00386547	-3.77745
313022	-0.798274	6.75861	-4.90685	0.000565413	0.0046711	-4.17565
313024	-0.577087	6.8537	-4.22494	0.00164597	0.00841243	-5.30481
313038	-0.488883	9.00081	-10.538	7.65e-07	0.00030482	2.95114
313087	-0.541544	7.15989	-4.93072	0.000545303	0.00458886	-4.13719
313244	-0.570713	7.71958	-5.3789	0.000280473	0.00333417	-3.42914
313410	-0.582142	7.37441	-7.53211	1.68e-05	0.0011748	-0.402379
313436	0.552517	10.1414	5.05591	0.000451566	0.00416433	-3.93667
313445	0.68419	9.40093	7.11289	2.78e-05	0.00133724	-0.945146
313702	-0.478463	7.7492	-5.61912	0.000198721	0.00288926	-3.06092
313722	-0.706723	8.4313	-5.36003	0.00028827	0.00336877	-3.45841
313729	-0.875613	9.45595	-5.1571	0.000388356	0.00386328	-3.77616
313756	0.636763	7.87461	5.73967	0.000167676	0.00266557	-2.8791
313785	0.687355	8.52494	4.4543	0.00114079	0.0067675	-4.91875
313825	0.614176	7.92751	5.54882	0.000219618	0.00299708	-3.16785
313917	0.670553	7.60487	4.19687	0.00172235	0.00867149	-5.35247
314126	-0.949153	7.23784	-6.65368	4.93e-05	0.00172776	-1.56449
314164	0.574836	8.87032	5.60949	0.000201453	0.00289818	-3.07552
314329	-0.505208	9.72793	-6.32577	7.55e-05	0.00196433	-2.02331
314399	-0.504235	9.3348	-7.05089	3e-05	0.00138801	-1.02722
314423	0.827491	9.51873	10.8347	5.88e-07	0.000271405	3.2389
314619	-1.0273	7.29272	-7.74939	1.31e-05	0.00113916	-0.129201
314622	0.504656	9.93343	5.19629	0.000366465	0.00376949	-3.71435
314641	0.520858	9.37075	5.26591	0.000330757	0.00359539	-3.60508
314647	0.608239	9.92702	4.77634	0.000690217	0.00512647	-4.38728
314856	-0.565342	9.05518	-5.90428	0.000133398	0.00241447	-2.63405
315097	0.506905	8.49565	5.02936	0.00046991	0.00425263	-3.97903
315131	-0.573764	6.86567	-4.39348	0.00125639	0.00714947	-5.02054
315265	-0.646764	10.0596	-6.13957	9.68e-05	0.00210624	-2.29017
315272	-0.991869	8.83768	-5.90876	0.000132577	0.0024123	-2.62743
315546	0.49232	8.2163	5.33082	0.000300794	0.00342097	-3.50379
315594	-0.508334	8.55495	-7.11335	2.78e-05	0.00133724	-0.944537
315611	0.981333	9.76298	6.37585	7.07e-05	0.00192082	-1.95233
315648	-0.581158	8.24836	-6.56767	5.51e-05	0.00182065	-1.68348
315670	0.503304	11.1904	5.34102	0.000296358	0.00339724	-3.48794
315758	0.482193	8.54829	5.74845	0.000165625	0.00266454	-2.86593
315994	-0.709381	7.37475	-6.87971	3.71e-05	0.00151906	-1.25632
316009	0.712243	8.23588	5.09335	0.000426992	0.0040519	-3.87713
316023	0.635868	7.42194	4.67508	0.000807075	0.00555495	-4.55298
316035	-0.748736	7.93597	-6.0087	0.000115606	0.0022881	-2.4805
316130	-0.605726	7.1437	-5.50486	0.000233873	0.00307216	-3.23507
316201	0.556776	7.70625	4.80226	0.000663278	0.00502798	-4.34506
316219	0.623275	7.04352	6.23508	8.52e-05	0.00203822	-2.1527
316273	-0.700041	6.78965	-5.95293	0.000124769	0.00236935	-2.56233
316290	-0.627891	7.95273	-6.1475	9.58e-05	0.00209911	-2.27871
316327	-0.725971	7.29484	-4.37626	0.0012913	0.00726448	-5.04943
316348	-0.648962	9.46059	-5.49894	0.000235868	0.00308479	-3.24415
316351	0.751756	9.04395	4.46394	0.00112352	0.00669893	-4.90265
316516	-2.07372	9.45269	-7.57823	1.59e-05	0.00116513	-0.343938
316531	0.493015	10.9693	4.81705	0.000648413	0.00499081	-4.32102
316539	0.600217	10.4496	5.33694	0.000298125	0.00340587	-3.49429
316685	0.816181	8.15238	4.49744	0.00106563	0.00646248	-4.84681
316742	-1.12547	7.72626	-6.14449	9.62e-05	0.00210006	-2.28306
317163	-0.824438	9.21164	-6.0508	0.00010917	0.00222426	-2.41903
317399	-0.851216	8.96383	-5.70381	0.000176329	0.00271381	-2.93298
317405	0.49288	10.839	5.55307	0.00021829	0.00298631	-3.16137
360161	-1.0424	8.90096	-7.90841	1.09e-05	0.00105879	0.0673161
360230	-0.889178	8.14012	-8.06027	9.18e-06	0.000991784	0.25236
360302	0.603249	7.69109	5.52649	0.000226739	0.00303374	-3.20196
360492	-0.706951	7.90015	-4.81517	0.000650278	0.0049984	-4.32407
360564	-1.02616	8.0987	-5.9046	0.000133338	0.00241447	-2.63357
360616	0.538638	9.47577	5.67228	0.000184331	0.00276182	-2.98048
360627	-0.670882	7.25421	-5.53346	0.000224491	0.00301687	-3.19131
360702	0.489503	11.6196	5.12503	0.000407301	0.00396816	-3.82687
360704	-0.569183	10.9339	-6.10903	0.000100893	0.00214614	-2.33438
360772	-0.704615	8.19438	-5.76177	0.00016257	0.00265548	-2.84599
360820	-0.580318	8.08701	-4.63348	0.000861003	0.00577285	-4.62144
360857	-0.831548	8.72682	-6.81664	4.01e-05	0.00156551	-1.34165
360896	0.608616	8.92263	5.01038	0.000483503	0.0043066	-4.00935
360914	-1.40115	7.54155	-8.04859	9.3e-06	0.000991784	0.238217
360926	0.495443	7.73367	4.107	0.00199291	0.00952397	-5.50559
360950	-0.583435	10.2802	-7.55076	1.64e-05	0.00116541	-0.378718
360959	-0.708286	7.92709	-5.1801	0.000375346	0.00381258	-3.73986
361005	-0.489597	10.1155	-4.27136	0.00152739	0.00801663	-5.2262
361025	0.547546	8.65398	5.19607	0.000366585	0.00376949	-3.7147
361028	-0.50291	8.86081	-5.07272	0.000440354	0.00410659	-3.90992
361069	0.563249	9.35895	5.68264	0.000181661	0.0027411	-2.96487
361084	0.763734	8.56082	5.45757	0.000250317	0.00318134	-3.30768
361128	-0.855018	8.83358	-4.96292	0.000519366	0.00444373	-4.08541
361232	-0.598224	7.93098	-4.94473	0.000533851	0.00452386	-4.11464
361237	-0.491518	8.0887	-5.54122	0.000222017	0.00300079	-3.17947
361238	-0.559742	7.77074	-4.11883	0.00195486	0.00939814	-5.48537
361296	-0.621122	7.24259	-6.14629	9.6e-05	0.00209911	-2.28046
361344	0.519088	7.95134	4.25799	0.00156059	0.00812029	-5.24881
361348	0.47505	8.02227	4.09824	0.00202157	0.00962148	-5.52056
361377	0.711273	8.80158	5.45818	0.000250099	0.00318134	-3.30675
361391	-0.518644	9.18061	-6.43772	6.52e-05	0.00188681	-1.86509
361422	-0.49657	8.97784	-7.02542	3.09e-05	0.0014108	-1.06108
361430	-0.795926	6.8571	-7.63941	1.48e-05	0.00114289	-0.266798
361448	-0.596862	8.71382	-5.35969	0.000288411	0.00336877	-3.45894
361512	-0.843508	7.42092	-6.61753	5.17e-05	0.00176109	-1.61438
361517	-0.679365	8.0466	-5.86352	0.000141121	0.00248855	-2.69438
361526	-0.893691	8.07135	-5.72204	0.000171871	0.00270412	-2.90556
361537	-1.60641	7.98857	-9.37907	2.29e-06	0.000471584	1.75895
361568	-0.585527	8.12491	-5.82744	0.000148357	0.00253415	-2.74797
361569	0.654094	7.40052	6.27463	8.08e-05	0.00199463	-2.09615
361594	-0.725567	7.53018	-6.29762	7.84e-05	0.00196433	-2.06335
361604	0.58844	9.52109	5.03065	0.000468998	0.00424792	-3.97696
361612	-0.671161	7.60577	-4.07056	0.002115	0.00992689	-5.56791
361630	-0.556494	8.66123	-4.62868	0.000867469	0.00579607	-4.62935
361673	-2.06141	9.16435	-10.1616	1.08e-06	0.000345593	2.57616
361680	-0.68454	6.81953	-7.22639	2.42e-05	0.00125823	-0.796107
361685	-1.07454	6.68919	-6.19267	9.02e-05	0.00206824	-2.21359
361694	0.503124	9.4759	4.71437	0.000759418	0.00539648	-4.48853
361699	0.530474	7.9037	5.47207	0.000245149	0.00314484	-3.28539
361714	0.943575	7.77851	6.99739	3.2e-05	0.00141351	-1.09843
361744	-0.928941	6.81572	-7.54049	1.66e-05	0.00117237	-0.391739
361745	0.617495	9.59355	4.76183	0.000705798	0.00517652	-4.41094
361790	-0.690261	7.53238	-5.24288	0.00034214	0.00366166	-3.64115
361808	-0.516971	9.49434	-6.5102	5.93e-05	0.00184132	-1.76353
361866	0.511092	9.15409	7.75983	1.29e-05	0.00113916	-0.116208
361968	0.533993	7.88318	5.05892	0.000449536	0.00415731	-3.93188
361986	-0.967485	9.39577	-8.00418	9.77e-06	0.00102716	0.184314
361991	-0.500391	9.8377	-4.41313	0.00121773	0.00703239	-4.98759
362018	-0.894734	7.28436	-4.7618	0.000705827	0.00517652	-4.41098
362040	-0.551686	9.39851	-4.2047	0.00170068	0.00860504	-5.33917
362041	-0.507423	12.2773	-4.28449	0.00149552	0.00793527	-5.20402
362083	0.484347	7.65335	4.95214	0.000527899	0.00448702	-4.10272
362113	-0.852742	7.48583	-5.22968	0.000348854	0.00368852	-3.66187
362115	-1.49941	8.94032	-6.29217	7.9e-05	0.00196559	-2.07113
362220	0.486799	10.4181	5.91164	0.000132052	0.00241015	-2.62318
362226	-0.571154	8.82294	-7.90032	1.1e-05	0.00105879	0.0573942
362235	0.662696	8.57612	4.53078	0.00101113	0.00631666	-4.79136
362248	-1.92279	7.19309	-4.13053	0.00191801	0.00928837	-5.46541
362325	-1.16093	8.06588	-7.55719	1.63e-05	0.00116541	-0.370564
362332	-1.6453	7.79942	-6.48889	6.1e-05	0.00184132	-1.79332
362364	0.943999	9.06714	5.56498	0.000214616	0.00296585	-3.14322
362377	0.492139	9.9517	5.26	0.000333641	0.00360342	-3.61433
362418	-0.505772	7.41166	-4.45984	0.00113084	0.00672676	-4.9095
362423	-0.637063	7.51703	-6.9825	3.26e-05	0.00142372	-1.11832
362431	-0.824425	7.10279	-6.34771	7.34e-05	0.00195241	-1.99216
362456	-0.594063	8.06974	-5.31268	0.000308868	0.00347391	-3.53205
362597	-0.709003	7.5362	-4.77472	0.000691939	0.00512647	-4.38992
362631	-0.51822	11.9772	-4.29267	0.00147601	0.00786879	-5.1902
362634	-1.35469	8.41387	-10.0787	1.17e-06	0.000348707	2.49206
362685	-0.472469	7.34171	-4.15524	0.00184253	0.0090523	-5.42329
362686	-0.533294	9.10093	-6.26366	8.2e-05	0.00200301	-2.11181
362720	-0.816158	7.88922	-5.02259	0.00047471	0.00426189	-3.98983
362728	-0.684002	8.21809	-7.46498	1.82e-05	0.00119991	-0.487884
362790	0.657453	8.65538	4.95521	0.000525453	0.00447619	-4.09779
362833	-0.503155	7.34531	-7.13098	2.72e-05	0.00132683	-0.921285
362850	-1.48423	8.30212	-7.49286	1.76e-05	0.001186	-0.452305
362859	-0.73039	7.57963	-4.79722	0.000668424	0.00503548	-4.35326
362860	0.576644	8.57018	5.33152	0.00030049	0.00342007	-3.50272
362871	-0.845286	7.98822	-5.83534	0.00014674	0.00252997	-2.73623
362873	0.660706	7.9347	7.64569	1.47e-05	0.00114289	-0.258905
362911	0.598091	10.2077	5.95719	0.000124041	0.00236935	-2.55606
362934	0.566149	9.08006	5.01087	0.000483148	0.00430621	-4.00857
362952	-0.500511	9.55296	-6.2716	8.12e-05	0.00199463	-2.10047
362955	-0.509982	7.46612	-6.37999	7.03e-05	0.00192064	-1.94646
362971	0.638677	10.2905	4.6644	0.000820575	0.00560537	-4.57054
363013	-0.652086	8.22852	-7.14587	2.67e-05	0.00131561	-0.901683
363040	-0.612219	8.47171	-4.60929	0.000894103	0.00587712	-4.66134
363081	0.638083	9.02006	5.99821	0.000117273	0.00230314	-2.49587
363140	-0.728185	7.91626	-4.88745	0.000582338	0.00473282	-4.20697
363165	-1.09903	7.74566	-4.89292	0.000577511	0.00472466	-4.19813
363181	0.473932	10.4099	4.67453	0.000807765	0.00555495	-4.55389
363222	-0.705518	9.97869	-4.5936	0.000916296	0.00595241	-4.68727
363227	-0.487047	7.56786	-5.09545	0.000425652	0.00404598	-3.87379
363229	0.510212	10.3785	4.8824	0.000586827	0.00474442	-4.21512
363275	-0.526234	8.0192	-6.23231	8.55e-05	0.00203937	-2.15667
363306	0.560814	11.5879	5.54449	0.000220981	0.00300079	-3.17446
363425	-0.673816	8.12437	-4.52713	0.00101695	0.00633617	-4.79742
363466	0.517133	9.85357	5.37035	0.000283978	0.00334971	-3.4424
363485	-0.524017	8.69203	-4.27271	0.00152408	0.00801485	-5.22392
363496	0.475186	7.92886	6.29915	7.82e-05	0.00196433	-2.06118
363630	-0.785094	7.9665	-4.39926	0.00124489	0.00711062	-5.01084
363972	0.645871	8.84438	4.15804	0.00183419	0.00903169	-5.41853
364154	-0.528679	9.82247	-5.02665	0.00047183	0.00426189	-3.98336
364206	-1.28805	7.88483	-11.1442	4.49e-07	0.000270429	3.53222
364396	-0.958863	6.85995	-7.26501	2.31e-05	0.0012486	-0.745752
364653	0.906605	7.71603	6.58814	5.36e-05	0.00179282	-1.65508
364681	0.533218	8.67381	4.92141	0.000553055	0.00462075	-4.15218
364755	0.579479	8.43926	5.10175	0.000421674	0.00402651	-3.86379
364878	-0.785003	7.34459	-5.71774	0.000172911	0.00270708	-2.91202
365023	-0.473997	8.27293	-4.15673	0.0018381	0.00903631	-5.42076
365042	-1.05964	7.32163	-7.23583	2.39e-05	0.00125684	-0.783789
365395	-1.20067	6.55684	-5.2162	0.000355852	0.00372216	-3.68303
365661	-1.00147	9.72374	-11.0689	4.79e-07	0.000270429	3.46146
366360	0.899898	8.06499	8.58235	5.19e-06	0.000707878	0.869653
366532	0.56921	8.37356	5.60026	0.00020411	0.00291531	-3.08954
366568	0.714943	9.67729	4.14875	0.00186204	0.00909828	-5.43434
366957	-0.997344	7.72535	-7.389	1.99e-05	0.00123803	-0.585299
366960	-1.61212	7.07766	-5.75575	0.000163943	0.00265729	-2.855
367302	-0.695874	7.51186	-10.512	7.84e-07	0.00030482	2.92557
367313	-0.858674	7.44182	-5.10852	0.000417439	0.00401387	-3.85305
367455	-0.544147	7.69699	-4.29642	0.00146714	0.00784919	-5.18386
368066	-1.84204	7.85202	-6.25709	8.27e-05	0.00200631	-2.12119
373541	-0.485231	8.18867	-4.39186	0.00125962	0.00715542	-5.02324
378467	-0.732419	7.55096	-4.7724	0.000694412	0.00513613	-4.3937
378947	-0.766713	7.79933	-5.71334	0.000173982	0.0027085	-2.91863
406864	-2.12523	8.80495	-9.9236	1.35e-06	0.000367797	2.33315
408217	0.529418	9.69177	4.93851	0.000538904	0.00455008	-4.12464
414788	0.980065	7.25116	4.41418	0.00121572	0.00702597	-4.98584
445415	-1.65499	8.25659	-6.85116	3.84e-05	0.00155069	-1.29489
448830	-0.518882	7.19521	-5.08618	0.000431584	0.00407518	-3.88852
450224	0.598709	10.46	4.15987	0.00182874	0.00902313	-5.4154
494338	-0.518906	7.59178	-5.35545	0.000290194	0.0033746	-3.46551
494344	-0.927519	7.97201	-5.74035	0.000167516	0.00266557	-2.87809
497010	-0.643591	7.70556	-4.8908	0.000579372	0.00472466	-4.20155
497757	1.3413	9.28284	4.98885	0.000499437	0.00437374	-4.04382
497798	0.696516	9.77526	4.25765	0.00156145	0.00812165	-5.24939
497878	0.493224	9.87464	5.22165	0.000353005	0.00370471	-3.67447
497936	-0.679228	7.61414	-5.0771	0.000437478	0.00410331	-3.90295
497942	-1.555	8.33524	-6.81839	4e-05	0.00156551	-1.33929
497979	-1.70213	8.91886	-6.99779	3.2e-05	0.00141351	-1.09791
498015	0.497471	9.15151	5.52359	0.000227684	0.00303465	-3.20641
498089	-0.501499	7.13374	-4.81474	0.00065071	0.0049984	-4.32477
498119	-1.59814	7.65817	-7.72541	1.34e-05	0.00113916	-0.159088
498131	0.56596	7.49845	6.31817	7.63e-05	0.00196433	-2.0341
498136	0.509433	8.16651	6.53667	5.73e-05	0.00182086	-1.72661
498159	0.531083	7.28392	4.42885	0.00118772	0.00693559	-4.96128
498228	0.681875	9.03849	4.52633	0.00101823	0.00633638	-4.79875
498282	-0.55249	6.79759	-6.06293	0.000107387	0.00220164	-2.40135
498386	0.800983	7.77924	4.19842	0.00171804	0.00866382	-5.34984
498507	0.867292	7.16035	4.19384	0.00173082	0.00869404	-5.35762
498533	-0.726523	6.87502	-4.69111	0.00078726	0.0055036	-4.52666
498709	-0.687267	6.68993	-5.06682	0.000444257	0.0041208	-3.91931
498891	0.558678	7.06609	6.40812	6.78e-05	0.00190304	-1.90677
499114	-1.1616	8.56826	-4.68394	0.000796061	0.00552802	-4.53843
499271	-1.00685	6.8475	-6.64517	4.99e-05	0.00173176	-1.57623
499339	-0.554781	8.12432	-4.51057	0.00104381	0.00640662	-4.82496
499443	-0.797017	9.80162	-5.16999	0.000381008	0.00383339	-3.75581
499497	0.713025	11.4018	4.4674	0.00111738	0.00667277	-4.89687
499660	-3.18251	8.85583	-4.26868	0.00153399	0.00803919	-5.23073
499709	-0.698905	8.20408	-5.61947	0.000198622	0.00288926	-3.06038
499772	-0.689632	7.55389	-6.16869	9.31e-05	0.00208714	-2.24813
499782	-0.713775	11.9837	-6.07103	0.000106215	0.00219293	-2.38957
499783	0.646499	8.3341	5.27048	0.000328547	0.00357647	-3.59793
499821	0.636762	10.7522	4.68772	0.000791407	0.00552117	-4.53223
499991	-0.633409	6.29756	-6.69655	4.67e-05	0.00167698	-1.50554
500037	0.475016	8.26637	7.89672	1.1e-05	0.00105879	0.0529721
500105	0.558863	9.39505	4.5217	0.00102568	0.00635678	-4.80645
500137	0.68651	8.967	5.09516	0.000425837	0.00404598	-3.87425
500307	0.77907	8.07362	6.6937	4.69e-05	0.00167698	-1.50945
500390	0.522125	7.08918	5.46382	0.000248076	0.00316783	-3.29807
500446	0.682676	8.91556	5.78499	0.000157384	0.00260144	-2.81126
500575	-0.590298	7.61421	-4.87681	0.000591848	0.00476984	-4.22416
500636	0.556375	8.6588	4.85532	0.000611559	0.0048266	-4.25894
500686	0.678782	7.19736	5.36637	0.000285626	0.00335616	-3.44858
500750	0.83642	9.06972	5.73941	0.000167735	0.00266557	-2.87948
500904	-1.31409	6.93442	-9.39691	2.25e-06	0.000471584	1.77818
500921	-0.561758	8.08464	-6.42673	6.61e-05	0.00189525	-1.88054
500947	0.548246	7.28545	4.70754	0.000767483	0.00542506	-4.49972
500988	-0.646183	9.81281	-5.1659	0.000383321	0.00383953	-3.76225
501065	-0.677762	7.54254	-6.31153	7.7e-05	0.00196433	-2.04355
501203	-1.21535	9.99374	-7.27362	2.29e-05	0.0012486	-0.734555
501668	0.514425	7.95829	6.25404	8.31e-05	0.00200631	-2.12557
501854	-0.6411	8.06473	-10.015	1.24e-06	0.00035623	2.42697
502643	0.482536	8.34499	4.16042	0.00182713	0.00902022	-5.41448
502902	-1.27988	7.10813	-6.07645	0.000105437	0.00219216	-2.38168
503306	-0.730629	8.00312	-6.72796	4.49e-05	0.00163957	-1.4625
619549	0.473607	8.78424	4.48422	0.00108809	0.00655432	-4.86883
678772	0.596557	9.92458	6.25247	8.32e-05	0.00200731	-2.1278
679028	-0.668166	9.18371	-5.2007	0.000364089	0.00375929	-3.70742
679091	-0.540653	7.86204	-4.42644	0.00119229	0.00694433	-4.96532
679668	0.539829	8.55033	6.14339	9.63e-05	0.00210016	-2.28464
679845	-0.775128	7.48931	-6.42735	6.61e-05	0.00189525	-1.87966
680080	-0.545249	10.0628	-5.19324	0.000368124	0.00377537	-3.71916
680111	-0.624203	6.76115	-5.93432	0.000127996	0.00239599	-2.58972
680115	-0.524875	7.96655	-6.26225	8.22e-05	0.00200318	-2.11383
680338	-0.885068	6.83547	-6.05759	0.000108168	0.00220679	-2.40913
680394	-0.654496	10.2363	-5.0122	0.000482184	0.00430239	-4.00645
680409	0.854038	8.17212	4.67493	0.000807268	0.00555495	-4.55323
680493	-0.531776	7.15848	-5.9213	0.000130307	0.00241015	-2.60891
680549	0.655521	7.81167	6.77655	4.22e-05	0.00159424	-1.39617
680594	-0.85134	9.5691	-6.36263	7.19e-05	0.00194206	-1.97103
680737	-0.589744	9.57481	-5.07013	0.000442059	0.00411042	-3.91403
680883	0.698409	7.81765	5.30863	0.000310701	0.00348681	-3.53837
681429	-1.24102	7.91798	-6.15958	9.43e-05	0.00209494	-2.26127
681665	0.854525	8.00317	4.63622	0.000857347	0.00576101	-4.61694
681913	0.556608	7.91135	5.73071	0.000169794	0.00268152	-2.89255
682105	0.548769	8.86363	4.74384	0.000725637	0.00526085	-4.44032
683687	-0.645448	8.5458	-4.66584	0.000818742	0.00559827	-4.56818
684516	0.618418	8.08565	4.08171	0.00207681	0.00981472	-5.54881
684871	-1.3583	7.59263	-4.25927	0.00155739	0.00811715	-5.24665
685067	-0.520811	6.96581	-8.42617	6.14e-06	0.000799833	0.687982
685079	-0.503357	8.97007	-6.76388	4.29e-05	0.00160705	-1.41343
685169	0.586296	9.27349	6.4091	6.77e-05	0.00190304	-1.90538
685258	-0.500467	9.52815	-4.72448	0.000747644	0.00534934	-4.47198
685277	0.544723	9.81209	5.1919	0.00036885	0.00378028	-3.72126
685384	0.553095	8.94938	5.41444	0.000266397	0.0032662	-3.37417
685462	0.70551	7.38771	7.24143	2.38e-05	0.00125684	-0.776483
685756	0.606786	9.30555	6.31554	7.66e-05	0.00196433	-2.03785
685826	0.546878	8.4656	4.91855	0.000555457	0.00462986	-4.15678
685882	1.10583	7.89996	14.8278	2.78e-08	9.24e-05	6.56799
686098	-0.547426	9.37649	-10.3407	9.16e-07	0.00032147	2.75596
686189	0.470901	7.33562	4.51312	0.00103962	0.00639875	-4.82072
686323	-0.637992	7.50113	-5.12223	0.000409001	0.00397097	-3.83131
687064	0.549276	9.09704	4.12714	0.00192861	0.0093188	-5.47119
687575	-0.643544	9.41838	-6.71494	4.56e-05	0.00165895	-1.48032
687711	-0.480142	9.91569	-4.46299	0.0011252	0.00670371	-4.90423
687758	0.849424	7.84414	4.71569	0.000757872	0.00539648	-4.48637
688517	0.473706	9.27072	7.61225	1.53e-05	0.00115759	-0.300981
688540	0.898606	8.83279	5.51546	0.000230348	0.00305527	-3.21884
688730	-0.932251	7.36613	-12.3882	1.62e-07	0.000171128	4.64492
688778	0.510414	7.19757	4.3592	0.00132693	0.00738314	-5.0781
689106	0.489086	7.61657	5.20741	0.0003605	0.00373626	-3.69686
689134	-0.600618	10.6791	-4.7467	0.000722446	0.0052529	-4.43565
689174	0.602805	7.81191	6.10743	0.000101111	0.00214614	-2.3367
689248	-1.19713	6.99089	-5.83097	0.000147631	0.00253166	-2.74272
689377	-0.498782	7.13724	-5.6754	0.000183522	0.00275697	-2.97578
689415	-1.70269	10.6118	-10.4761	8.09e-07	0.00030482	2.89017
689805	-0.470878	11.0801	-4.69824	0.000778618	0.00547331	-4.51497
689820	-0.58533	8.61787	-6.32552	7.56e-05	0.00196433	-2.02367
690085	0.513363	8.53928	6.2831	7.99e-05	0.0019773	-2.08405
690139	0.731808	8.53286	6.04108	0.000110621	0.00223589	-2.4332
690349	-0.670164	8.24791	-4.56375	0.000960137	0.00614279	-4.73668
690585	-0.75802	9.36914	-4.33791	0.00137281	0.00753934	-5.1139
690599	0.489866	7.32142	5.41695	0.000265429	0.00326559	-3.37029
690825	-0.732691	7.14693	-5.2754	0.000326188	0.00356352	-3.59025
690976	-1.33088	8.61867	-7.49095	1.76e-05	0.001186	-0.454741
691209	0.479558	8.78332	5.81593	0.000150748	0.00255212	-2.76511
691429	0.658128	7.65836	4.88578	0.000583817	0.00473768	-4.20966
691478	0.583345	9.61158	5.22619	0.000350654	0.00369825	-3.66735
691770	0.923761	7.82643	5.69664	0.000178114	0.00271446	-2.94376
691774	-0.490512	7.26947	-4.1103	0.00198223	0.0094908	-5.49995
691947	-0.536581	9.95513	-6.47705	6.19e-05	0.0018526	-1.80989
791259	0.601057	7.88004	5.45519	0.00025118	0.00318203	-3.31135
100125362	0.825948	9.86488	6.31634	7.65e-05	0.00196433	-2.03672
100190936	0.498829	8.40872	4.27457	0.00151954	0.00800333	-5.22078
100360017	-1.1705	10.199	-7.91315	1.08e-05	0.00105879	0.0731352
100360205	-0.897527	8.29976	-5.40677	0.000269368	0.0032748	-3.38602
100360417	0.606509	8.88231	7.61552	1.52e-05	0.00115759	-0.296865
100360501	-1.08553	8.84585	-7.32207	2.16e-05	0.0012486	-0.671686
100361269	-0.827266	8.19384	-5.68335	0.000181477	0.00274104	-2.96379
100361913	-0.686136	7.20364	-4.71014	0.000764404	0.00541164	-4.49546
100362733	-0.713623	7.78367	-7.34791	2.09e-05	0.0012486	-0.638268
100362814	0.504834	9.54028	6.29668	7.85e-05	0.00196433	-2.06469
100363276	0.576691	7.62977	7.21297	2.46e-05	0.00127017	-0.813653
100363310	-0.574028	9.98197	-5.17303	0.000379297	0.00382951	-3.75102
100363332	-0.491377	6.61291	-7.92843	1.06e-05	0.00105331	0.0918633
100363441	0.627399	7.54328	5.23382	0.000346736	0.00368852	-3.65537
100366237	-0.634359	9.73603	-4.503	0.00105634	0.00645232	-4.83756
100909675	-0.76147	6.74878	-4.49519	0.00106941	0.00646996	-4.85055
100909889	-0.700713	8.8111	-7.2617	2.32e-05	0.0012486	-0.750059
100910033	-0.763293	6.74798	-5.71211	0.000174283	0.0027085	-2.92048
100910229	0.69299	8.26156	5.39967	0.000272154	0.00329267	-3.397
100910286	-1.06811	7.46036	-4.42882	0.00118779	0.00693559	-4.96133
100910536	0.47443	9.28755	4.75021	0.000718541	0.00524202	-4.42991
100910753	-0.487623	8.12896	-4.51114	0.00104286	0.0064034	-4.824
100910797	-0.727136	6.96339	-5.72243	0.000171778	0.00270412	-2.90499
100911177	-0.798602	10.1625	-6.19195	9.02e-05	0.00206824	-2.21463
100911534	-0.531646	7.03088	-5.43804	0.000257465	0.00321593	-3.33775
100911575	-0.546662	10.8808	-5.24864	0.000339256	0.00364359	-3.63213
100911719	0.481987	7.47053	5.92264	0.000130067	0.00241015	-2.60694
100912247	-0.588653	7.74698	-5.09925	0.00042325	0.0040365	-3.86776
100912409	0.64943	9.41397	4.54334	0.000991374	0.00623804	-4.77052
100912730	0.472349	8.47441	7.06162	2.96e-05	0.00137401	-1.01299
100913073	0.841516	9.70518	6.22473	8.64e-05	0.00204088	-2.16754
102547700	-1.46974	8.25766	-5.9581	0.000123888	0.00236935	-2.55473
102549726	-0.667785	9.50655	-5.75019	0.000165223	0.00266454	-2.86332
102550394	0.512312	7.635	5.4818	0.000241744	0.00311901	-3.27045
102551435	-0.482984	6.84675	-4.47511	0.00110386	0.00661274	-4.88402
102552369	-1.14398	7.74517	-5.08389	0.000433065	0.0040841	-3.89216
102553820	0.603625	7.47185	4.6075	0.000896607	0.00587712	-4.6643
102554740	-0.977804	8.45577	-4.52432	0.00102146	0.00635132	-4.8021
102555086	-0.540002	7.35312	-4.13503	0.00190404	0.00925009	-5.45774
102556004	-0.735701	10.1596	-4.77707	0.000689442	0.00512647	-4.38609
102556148	0.711446	7.76732	7.3069	2.2e-05	0.0012486	-0.691346
