# Supplementary material for: Circulating miRNA-3552 as a Potential Biomarker for Ischemic Stroke in Rats
Source: Biomed Res Int. 2020 Jul 16;2020:4501393. doi: 10.1155/2020/4501393 (PMC7381948; doi:10.1155/2020/4501393)
Supplement: Supplementary Materials — Supplementary Table 1: a total of 31099 probes in GSE97537 dataset. Supplementary Table 2: a total of 1277 miRNAs in GSE97532 dataset. Supplementary Table 3: 1228 differentially expressed mRNAs between MCAO rat brain tissues and sham-operated rat brain tissues. Supplementary Table 4: the top ten gene enrichment and functional annotation results of differentially expressed mRNAs. Supplementary Table 5: 26 significantly positive signaling pathways in MCAO rat brain tissues. Supplementary Table 6: 673 target genes of differentially expressed miRNAs. Supplementary Table 7: the top ten functional enrichment analysis results of targeted mRNAs regulated by rno-miR-3552. [file 4501393.f1.zip › Supplementary table 4.xlsx]

## Sheet: Sheet1
Term	Count	%	List Total	Pop Hits	Pop Total	Fold Enrichment	Bonferroni	FDR
response to lipopolysaccharide	55	4.511	1087	280	17535	3.1687	2.42e-10	1.04e-10
cellular response to lipopolysaccharide	37	3.035	1087	167	17535	3.57406	1.46e-07	6.29e-08
inflammatory response	51	4.183	1087	297	17535	2.77006	3.83e-07	1.65e-07
response to organic cyclic compound	48	3.937	1087	272	17535	2.84674	5.69e-07	2.45e-07
negative regulation of apoptotic process	72	5.906	1087	517	17535	2.24656	8.09e-07	3.48e-07
leukocyte cell-cell adhesion	14	1.148	1087	25	17535	9.03367	2.07e-06	8.92e-07
response to glucocorticoid	30	2.461	1087	133	17535	3.6387	8.95e-06	3.85e-06
wound healing	29	2.378	1087	126	17535	3.71282	1.08e-05	4.63e-06
cellular response to interleukin-1	24	1.968	1087	98	17535	3.95058	9.51e-05	4.09e-05
response to estradiol	36	2.953	1087	201	17535	2.88923	0.000106	4.57e-05
