# Supplementary material for: Circulating miRNA-3552 as a Potential Biomarker for Ischemic Stroke in Rats
Source: Biomed Res Int. 2020 Jul 16;2020:4501393. doi: 10.1155/2020/4501393 (PMC7381948; doi:10.1155/2020/4501393)
Supplement: Supplementary Materials — Supplementary Table 1: a total of 31099 probes in GSE97537 dataset. Supplementary Table 2: a total of 1277 miRNAs in GSE97532 dataset. Supplementary Table 3: 1228 differentially expressed mRNAs between MCAO rat brain tissues and sham-operated rat brain tissues. Supplementary Table 4: the top ten gene enrichment and functional annotation results of differentially expressed mRNAs. Supplementary Table 5: 26 significantly positive signaling pathways in MCAO rat brain tissues. Supplementary Table 6: 673 target genes of differentially expressed miRNAs. Supplementary Table 7: the top ten functional enrichment analysis results of targeted mRNAs regulated by rno-miR-3552. [file 4501393.f1.zip › Supplementary table 5.xlsx]

## Sheet: Sheet1
Pathways	p-value	q-value	Size
Cytokine-cytokine receptor nteraction	0.00068002	0.0298908	25
Rheumatoid arthritis	0.00153775	0.0298908	18
Osteoclast differentiation	0.00184981	0.0298908	17
Leishmaniasis	0.00243399	0.0298908	21
Staphylococcus aureus infection	0.00271723	0.0298908	19
Complement and coagulation cascades	0.00303974	0.0298908	17
p53 signaling pathway	0.00429479	0.0321247	12
Phagosome	0.00435589	0.0321247	32
Toll-like receptor signaling pathway	0.00585974	0.0337397	14
Hematopoietic cell lineage	0.00623708	0.0337397	16
Antigen processing and presentation	0.00660228	0.0337397	15
Cell cycle	0.00686232	0.0337397	18
Systemic lupus erythematosus	0.0102236	0.0463994	20
Viral myocarditis	0.0111437	0.0469627	14
Toxoplasmosis	0.0131324	0.051654	24
Jak-STAT signaling pathway	0.0145553	0.0536729	18
Chagas disease (American trypanosomiasis)	0.0162701	0.0564668	17
Malaria	0.0199752	0.0654741	11
Focal adhesion	0.0275209	0.0854597	26
Amoebiasis	0.0306394	0.0903861	18
Cell adhesion molecules (CAMs)	0.0328136	0.0921906	19
Natural killer cell mediated cytotoxicity	0.037993	0.10189	20
Leukocyte transendothelial migration	0.0397561	0.101983	19
ECM-receptor interaction	0.0428181	0.105261	11
Chemokine signaling pathway	0.0470675	0.109129	34
MAPK signaling pathway	0.0480908	0.109129	43
