# Supplementary material for: Circulating miRNA-3552 as a Potential Biomarker for Ischemic Stroke in Rats
Source: Biomed Res Int. 2020 Jul 16;2020:4501393. doi: 10.1155/2020/4501393 (PMC7381948; doi:10.1155/2020/4501393)
Supplement: Supplementary Materials — Supplementary Table 1: a total of 31099 probes in GSE97537 dataset. Supplementary Table 2: a total of 1277 miRNAs in GSE97532 dataset. Supplementary Table 3: 1228 differentially expressed mRNAs between MCAO rat brain tissues and sham-operated rat brain tissues. Supplementary Table 4: the top ten gene enrichment and functional annotation results of differentially expressed mRNAs. Supplementary Table 5: 26 significantly positive signaling pathways in MCAO rat brain tissues. Supplementary Table 6: 673 target genes of differentially expressed miRNAs. Supplementary Table 7: the top ten functional enrichment analysis results of targeted mRNAs regulated by rno-miR-3552. [file 4501393.f1.zip › Supplementary table 6.xlsx]

## Sheet: Sheet1
Transcript Id	Gene	Name	Mirna Name	miTG score
ENST00000219905	ENSG00000174197	MGA	hsa-miR-383-5p	0.995388
ENSMUST00000176886	ENSMUSG00000022010	Tsc22d1	mmu-miR-194-1-3p	0.994638
ENSMUST00000000804	ENSMUSG00000000787	Ddx3x	mmu-miR-194-1-3p	0.993489
ENSRNOT00000015009	ENSRNOG00000011214	Polr2f	rno-miR-128-2-5p	0.992627
ENSMUST00000164161	ENSMUSG00000025404	R3hdm2	mmu-miR-194-1-3p	0.989671
ENSRNOT00000059679	ENSRNOG00000031038	Gtdc1	rno-miR-3552	0.987816
ENSRNOT00000042750	ENSRNOG00000002001	Itsn1	rno-miR-3552	0.98413
ENSRNOT00000019536	ENSRNOG00000014521	Armc8	rno-miR-3552	0.98408
ENSRNOT00000076094	ENSRNOG00000037595	Gpbp1l1	rno-miR-3552	0.983372
ENSRNOT00000022726	ENSRNOG00000016448	Eef2k	rno-miR-3552	0.983363
ENST00000263734	ENSG00000116016	EPAS1	hsa-miR-383-5p	0.980768
ENST00000371316	ENSG00000162390	ACOT11	hsa-miR-383-5p	0.977287
ENSRNOT00000071729	ENSRNOG00000046361	LOC100909678	rno-miR-743a-3p	0.976337
ENSRNOT00000018988	ENSRNOG00000014164	Paqr5	rno-miR-743a-3p	0.973561
ENSRNOT00000014087	ENSRNOG00000010607	Rnf208	rno-miR-3552	0.96415
ENST00000405863	ENSG00000122584	NXPH1	hsa-miR-383-5p	0.962691
ENSRNOT00000012379	ENSRNOG00000009227	Aplnr	rno-miR-743a-3p	0.960322
ENSRNOT00000068156	ENSRNOG00000008659	Arhgap21	rno-miR-3552	0.959519
ENSMUST00000086599	ENSMUSG00000042096	Dao	mmu-miR-194-1-3p	0.956953
ENST00000273980	ENSG00000145348	TBCK	hsa-miR-383-5p	0.956709
ENSMUST00000126243	ENSMUSG00000025409	Mbd6	mmu-miR-194-1-3p	0.956702
ENST00000465115	ENSG00000104313	EYA1	hsa-miR-383-5p	0.956389
ENST00000374888	ENSG00000198455	ZXDB	hsa-miR-383-5p	0.955787
ENSMUST00000114694	ENSMUSG00000022708	Zbtb20	mmu-miR-194-1-3p	0.954229
ENSMUST00000156317	ENSMUSG00000010797	Wnt2	mmu-miR-194-1-3p	0.953429
ENST00000541490	ENSG00000123094	RASSF8	hsa-miR-383-5p	0.952326
ENSRNOT00000010079	ENSRNOG00000007546	Asns	rno-miR-743a-3p	0.951512
ENST00000379047	ENSG00000181019	NQO1	hsa-miR-383-5p	0.948939
ENSMUST00000043204	ENSMUSG00000035329	Fbxo33	mmu-miR-194-1-3p	0.946827
ENSRNOT00000000459	ENSRNOG00000000406	Ros1	rno-miR-3552	0.94621
ENST00000490035	ENSG00000185565	LSAMP	hsa-miR-383-5p	0.943707
ENST00000489805	ENSG00000137203	TFAP2A	hsa-miR-383-5p	0.943119
ENST00000269216	ENSG00000141448	GATA6	hsa-miR-383-5p	0.940714
ENSRNOT00000002346	ENSRNOG00000001720	Hes1	rno-miR-191b	0.939255
ENST00000354833	ENSG00000172058	SERF1A	hsa-miR-383-5p	0.93873
ENST00000399298	ENSG00000196932	TMEM26	hsa-miR-383-5p	0.938715
ENST00000458452	ENSG00000127054	CPSF3L	hsa-miR-383-5p	0.937378
ENSRNOT00000056170	ENSRNOG00000010396	Eya3	rno-miR-3552	0.937057
ENSRNOT00000006239	ENSRNOG00000004628	Dazap2	rno-miR-743a-3p	0.936831
ENSMUST00000100802	ENSMUSG00000037857	Nufip2	mmu-miR-194-1-3p	0.936398
ENSMUST00000167797	ENSMUSG00000020359	Phykpl	mmu-miR-194-1-3p	0.935211
ENST00000261441	ENSG00000081019	RSBN1	hsa-miR-383-5p	0.934574
ENSMUST00000001479	ENSMUSG00000001440	Kpnb1	mmu-miR-194-1-3p	0.932743
ENSMUST00000034949	ENSMUSG00000032384	Csnk1g1	mmu-miR-194-1-3p	0.931871
ENSRNOT00000064571	ENSRNOG00000025071	Qrich1	rno-miR-743a-3p	0.931048
ENST00000369577	ENSG00000188994	ZNF292	hsa-miR-383-5p	0.930718
ENSRNOT00000023237	ENSRNOG00000016984	Atg13	rno-miR-3552	0.928523
ENSMUST00000114671	ENSMUSG00000026743	Mllt10	mmu-miR-194-1-3p	0.927857
ENSMUST00000163192	ENSMUSG00000062762	Ei24	mmu-miR-194-1-3p	0.925773
ENSRNOT00000015918	ENSRNOG00000011517	Tnfrsf21	rno-miR-743a-3p	0.925701
ENST00000409998	ENSG00000064989	CALCRL	hsa-miR-383-5p	0.92544
ENST00000357464	ENSG00000121274	PAPD5	hsa-miR-383-5p	0.924258
ENST00000316594	ENSG00000126945	HNRNPH2	hsa-miR-383-5p	0.923677
ENSRNOT00000028390	ENSRNOG00000020889	Nucb1	rno-miR-3552	0.922394
ENSRNOT00000072224	ENSRNOG00000047150	AABR06054095.1	rno-miR-743a-3p	0.921578
ENSRNOT00000075934	ENSRNOG00000003954	Il2rg	rno-miR-3552	0.920762
ENSMUST00000060311	ENSMUSG00000039959	Hip1	mmu-miR-194-1-3p	0.918116
ENSMUST00000031895	ENSMUSG00000029863	Casp2	mmu-miR-194-1-3p	0.916193
ENSRNOT00000003414	ENSRNOG00000002529	Rap2c	rno-miR-743a-3p	0.916048
ENST00000337537	ENSG00000154001	PPP2R5E	hsa-miR-383-5p	0.915815
ENSRNOT00000025456	ENSRNOG00000018794	Card9	rno-miR-3552	0.913949
ENSMUST00000170236	ENSMUSG00000041552	Ptchd1	mmu-miR-194-1-3p	0.912874
ENST00000371655	ENSG00000169213	RAB3B	hsa-miR-383-5p	0.912662
ENSMUST00000168600	ENSMUSG00000030889	Vwa3a	mmu-miR-194-1-3p	0.912097
ENST00000559724	ENSG00000197299	BLM	hsa-miR-383-5p	0.911046
ENST00000374144	ENSG00000177354	C10orf71	hsa-miR-383-5p	0.91101
ENSMUST00000116556	ENSMUSG00000024101	Wash	mmu-miR-194-1-3p	0.910943
ENSRNOT00000018535	ENSRNOG00000013481	Cdh11	rno-miR-743a-3p	0.909198
ENSMUST00000098826	ENSMUSG00000031523	Dlc1	mmu-miR-194-1-3p	0.907421
ENSMUST00000088013	ENSMUSG00000036098	Myrf	mmu-miR-194-1-3p	0.905136
ENSMUST00000078124	ENSMUSG00000062929	Cfl2	mmu-miR-194-1-3p	0.904784
ENSMUST00000164907	ENSMUSG00000054723	Vmac	mmu-miR-194-1-3p	0.904556
ENSRNOT00000076890	ENSRNOG00000022790	Obscn	rno-miR-3552	0.903441
ENST00000263054	ENSG00000108018	SORCS1	hsa-miR-383-5p	0.900845
ENST00000261401	ENSG00000110880	CORO1C	hsa-miR-383-5p	0.900274
ENSMUST00000153576	ENSMUSG00000052429	Prmt1	mmu-miR-194-1-3p	0.899597
ENSMUST00000099490	ENSMUSG00000021488	Nsd1	mmu-miR-194-1-3p	0.898955
ENST00000482399	ENSG00000223501	VPS52	hsa-miR-383-5p	0.898822
ENSMUST00000037526	ENSMUSG00000035168	Tanc1	mmu-miR-194-1-3p	0.898105
ENSRNOT00000025769	ENSRNOG00000018998	Yipf3	rno-miR-3552	0.897534
ENSRNOT00000049262	ENSRNOG00000018747	Elmo2	rno-miR-3552	0.897395
ENSMUST00000037872	ENSMUSG00000036052	Dnajb5	mmu-miR-194-1-3p	0.896257
ENST00000455566	ENSG00000175470	PPP2R2D	hsa-miR-383-5p	0.893864
ENSRNOT00000010927	ENSRNOG00000007907	Tmem178a	rno-miR-3552	0.893296
ENST00000370228	ENSG00000107815	C10orf2	hsa-miR-383-5p	0.892725
ENSMUST00000034187	ENSMUSG00000031740	Mmp2	mmu-miR-194-1-3p	0.891306
ENSMUST00000018212	ENSMUSG00000018068	Ints2	mmu-miR-194-1-3p	0.890786
ENSRNOT00000044743	ENSRNOG00000008764	Otud5	rno-miR-128-2-5p	0.890586
ENSMUST00000165526	ENSMUSG00000021974	Fgf9	mmu-miR-194-1-3p	0.890488
ENSMUST00000148352	ENSMUSG00000040434	Gyltl1b	mmu-miR-194-1-3p	0.889196
ENSMUST00000031289	ENSMUSG00000029346	Srrd	mmu-miR-194-1-3p	0.889013
ENST00000523756	ENSG00000042832	TG	hsa-miR-383-5p	0.888662
ENST00000380058	ENSG00000105793	GTPBP10	hsa-miR-383-5p	0.888549
ENSMUST00000115832	ENSMUSG00000024302	Dtna	mmu-miR-194-1-3p	0.88835
ENSRNOT00000018864	ENSRNOG00000013783	Efhd2	rno-miR-128-2-5p	0.888218
ENST00000601424	ENSG00000269449	AC002451.1	hsa-miR-383-5p	0.887236
ENST00000409003	ENSG00000177570	SAMD12	hsa-miR-383-5p	0.884798
ENSMUST00000172699	ENSMUSG00000074480	Mex3a	mmu-miR-194-1-3p	0.884768
ENSRNOT00000067384	ENSRNOG00000012782	Tmem2	rno-miR-3552	0.884378
ENSRNOT00000075580	ENSRNOG00000048824	Rnf165	rno-miR-3552	0.884183
ENST00000209875	ENSG00000094916	CBX5	hsa-miR-383-5p	0.88366
ENSMUST00000019374	ENSMUSG00000019230	Lhx9	mmu-miR-194-1-3p	0.883137
ENSRNOT00000017648	ENSRNOG00000012994	Pus3	rno-miR-191b	0.88311
ENST00000457135	ENSG00000189079	ARID2	hsa-miR-383-5p	0.881863
ENSRNOT00000048653	ENSRNOG00000016031	Bicd2	rno-miR-3552	0.880682
ENST00000272462	ENSG00000144063	MALL	hsa-miR-383-5p	0.879323
ENSRNOT00000005797	ENSRNOG00000004278	Dlx3	rno-miR-743a-3p	0.87862
ENSRNOT00000075970	ENSRNOG00000049302	Chd9	rno-miR-3552	0.877633
ENST00000422044	ENSG00000196644	GPR89C	hsa-miR-383-5p	0.877078
ENSRNOT00000017736	ENSRNOG00000013045	Setd7	rno-miR-743a-3p	0.87681
ENSMUST00000053033	ENSMUSG00000044768	D1Ertd622e	mmu-miR-194-1-3p	0.875393
ENSRNOT00000012528	ENSRNOG00000009449	Trim35	rno-miR-743a-3p	0.872793
ENSRNOT00000027504	ENSRNOG00000020307	RGD1309139	rno-miR-743a-3p	0.872686
ENSRNOT00000063951	ENSRNOG00000010589	Fam134b	rno-miR-128-2-5p	0.87205
ENSMUST00000190050	ENSMUSG00000099908	RP23-357J7.8	mmu-miR-194-1-3p	0.872007
ENST00000245414	ENSG00000125347	IRF1	hsa-miR-383-5p	0.871818
ENST00000586587	ENSG00000128789	PSMG2	hsa-miR-383-5p	0.871719
ENST00000407280	ENSG00000216490	IFI30	hsa-miR-383-5p	0.871466
ENST00000490600	ENSG00000055732	MCOLN3	hsa-miR-383-5p	0.870023
ENSRNOT00000005372	ENSRNOG00000004099	R3hdm1	rno-miR-3552	0.869653
ENSMUST00000185879	ENSMUSG00000041144	Dnah7b	mmu-miR-194-1-3p	0.868871
ENSRNOT00000047243	ENSRNOG00000009781	Dync1i2	rno-miR-3552	0.868579
ENST00000394806	ENSG00000155330	C16orf87	hsa-miR-383-5p	0.867859
ENSRNOT00000059895	ENSRNOG00000005042	Ranbp17	rno-miR-3552	0.867426
ENST00000357103	ENSG00000006831	ADIPOR2	hsa-miR-383-5p	0.866816
ENSRNOT00000064668	ENSRNOG00000004425	Klhdc1	rno-miR-3552	0.865987
ENSMUST00000111643	ENSMUSG00000034059	Ypel4	mmu-miR-194-1-3p	0.865137
ENSMUST00000106393	ENSMUSG00000006395	Hyi	mmu-miR-194-1-3p	0.864249
ENST00000467460	ENSG00000114757	PEX5L	hsa-miR-383-5p	0.863917
ENSMUST00000028915	ENSMUSG00000027428	Rbbp9	mmu-miR-194-1-3p	0.863794
ENST00000367875	ENSG00000143157	POGK	hsa-miR-383-5p	0.863734
ENSRNOT00000037624	ENSRNOG00000027264	Dagla	rno-miR-3552	0.86269
ENSRNOT00000058833	ENSRNOG00000032472	Gpr64	rno-miR-743a-3p	0.861408
ENST00000541731	ENSG00000023734	STRAP	hsa-miR-383-5p	0.861249
ENSMUST00000159081	ENSMUSG00000051355	Commd1	mmu-miR-194-1-3p	0.859782
ENSMUST00000128483	ENSMUSG00000020380	Rad50	mmu-miR-194-1-3p	0.859714
ENST00000358697	ENSG00000198205	ZXDA	hsa-miR-383-5p	0.859617
ENSRNOT00000001210	ENSRNOG00000000909	Uspl1	rno-miR-3552	0.859135
ENSRNOT00000046490	ENSRNOG00000010756	Tp53	rno-miR-128-2-5p	0.857284
ENSRNOT00000036999	ENSRNOG00000022283	Lhfpl5	rno-miR-3552	0.85617
ENSRNOT00000075570	ENSRNOG00000046036	Itprip	rno-miR-3552	0.854665
ENSMUST00000074058	ENSMUSG00000024513	Mbd2	mmu-miR-194-1-3p	0.853859
ENSRNOT00000015283	ENSRNOG00000011305	Sox10	rno-miR-3552	0.853788
ENSMUST00000036497	ENSMUSG00000002997	Prkar2b	mmu-miR-194-1-3p	0.853653
ENSMUST00000034513	ENSMUSG00000032015	Pou2f3	mmu-miR-194-1-3p	0.853452
ENSRNOT00000028834	ENSRNOG00000021230	Ubox5	rno-miR-3552	0.851806
ENSMUST00000168887	ENSMUSG00000024070	Prkd3	mmu-miR-194-1-3p	0.851395
ENSRNOT00000061159	ENSRNOG00000020577	Pip5k1c	rno-miR-3552	0.850848
ENSMUST00000107818	ENSMUSG00000020864	Ankrd40	mmu-miR-194-1-3p	0.850474
ENSRNOT00000059426	ENSRNOG00000038883	LOC294154	rno-miR-3552	0.850412
ENST00000377191	ENSG00000088930	XRN2	hsa-miR-383-5p	0.850345
ENST00000276681	ENSG00000147676	MAL2	hsa-miR-383-5p	0.849281
ENSMUST00000164558	ENSMUSG00000021244	Ylpm1	mmu-miR-194-1-3p	0.84926
ENSRNOT00000010439	ENSRNOG00000007871	Cabp7	rno-miR-3552	0.848955
ENSRNOT00000051243	ENSRNOG00000009061	RGD1310641	rno-miR-191b	0.848812
ENSMUST00000030950	ENSMUSG00000029073	Gltpd1	mmu-miR-194-1-3p	0.847065
ENST00000288368	ENSG00000046889	PREX2	hsa-miR-383-5p	0.846912
ENSRNOT00000065041	ENSRNOG00000021984	Rgs7	rno-miR-743a-3p	0.846673
ENSMUST00000146513	ENSMUSG00000061864	Galntl6	mmu-miR-194-1-3p	0.845727
ENSRNOT00000016285	ENSRNOG00000011740	Kdelc1	rno-miR-3552	0.845326
ENST00000483328	ENSG00000162971	TYW5	hsa-miR-383-5p	0.844265
ENSMUST00000063076	ENSMUSG00000050783	Htr1f	mmu-miR-194-1-3p	0.842411
ENSMUST00000160835	ENSMUSG00000035953	Tmem55b	mmu-miR-194-1-3p	0.8414
ENSRNOT00000004159	ENSRNOG00000003065	Glyr1	rno-miR-128-2-5p	0.841102
ENSMUST00000084141	ENSMUSG00000069743	Zfp820	mmu-miR-194-1-3p	0.840391
ENST00000335449	ENSG00000186417	GLDN	hsa-miR-383-5p	0.838664
ENSMUST00000148713	ENSMUSG00000071064	Zfp827	mmu-miR-194-1-3p	0.83778
ENSRNOT00000014269	ENSRNOG00000009667	Mlst8	rno-miR-3552	0.836824
ENSMUST00000110191	ENSMUSG00000021360	Gcnt2	mmu-miR-194-1-3p	0.835876
ENST00000368491	ENSG00000111860	CEP85L	hsa-miR-383-5p	0.835043
ENSMUST00000030396	ENSMUSG00000028644	Ermap	mmu-miR-194-1-3p	0.833893
ENSRNOT00000060404	ENSRNOG00000039417	Dda1	rno-miR-743a-3p	0.833796
ENSRNOT00000007231	ENSRNOG00000005386	Kitlg	rno-miR-3552	0.832421
ENSMUST00000068133	ENSMUSG00000037992	Rara	mmu-miR-194-1-3p	0.831396
ENSMUST00000066728	ENSMUSG00000053965	Pde5a	mmu-miR-194-1-3p	0.831185
ENSRNOT00000052006	ENSRNOG00000031397	Stk32b	rno-miR-3552	0.830509
ENSRNOT00000021899	ENSRNOG00000016201	Mrps9	rno-miR-191b	0.82984
ENSMUST00000027053	ENSMUSG00000025921	Rdh10	mmu-miR-194-1-3p	0.829175
ENSRNOT00000076452	ENSRNOG00000020339	Neurl1	rno-miR-3552	0.828899
ENST00000360591	ENSG00000127952	STYXL1	hsa-miR-383-5p	0.827982
ENSRNOT00000074322	ENSRNOG00000047712	Dcx	rno-miR-743a-3p	0.827809
ENST00000400424	ENSG00000177398	UMODL1	hsa-miR-383-5p	0.827229
ENSRNOT00000021170	ENSRNOG00000015602	Cdh2	rno-miR-191b	0.826895
ENSMUST00000032399	ENSMUSG00000030265	Kras	mmu-miR-194-1-3p	0.826841
ENSMUST00000052670	ENSMUSG00000045174	Amer3	mmu-miR-194-1-3p	0.826658
ENSRNOT00000005280	ENSRNOG00000003946	Tor1aip1	rno-miR-3552	0.826592
ENSMUST00000080208	ENSMUSG00000024044	Epb4.1l3	mmu-miR-194-1-3p	0.826264
ENSRNOT00000006460	ENSRNOG00000004589	Galnt16	rno-miR-743a-3p	0.825041
ENSMUST00000138981	ENSMUSG00000028458	Tesk1	mmu-miR-194-1-3p	0.824732
ENSMUST00000160648	ENSMUSG00000004896	Rrnad1	mmu-miR-194-1-3p	0.824323
ENSRNOT00000065195	ENSRNOG00000017481	Sucla2	rno-miR-3552	0.82343
ENSRNOT00000025203	ENSRNOG00000018604	Tufm	rno-miR-3552	0.823286
ENST00000354185	ENSG00000165732	DDX21	hsa-miR-383-5p	0.823077
ENSRNOT00000066041	ENSRNOG00000007175	Mier1	rno-miR-743a-3p	0.82234
ENSRNOT00000021162	ENSRNOG00000015655	Ptgfrn	rno-miR-3552	0.821733
ENSRNOT00000055333	ENSRNOG00000009329	Nr1d1	rno-miR-128-2-5p	0.820124
ENST00000524226	ENSG00000078674	PCM1	hsa-miR-383-5p	0.819888
ENSRNOT00000057789	ENSRNOG00000010102	Fbxl3	rno-miR-3552	0.81897
ENSMUST00000155757	ENSMUSG00000028646	Rragc	mmu-miR-194-1-3p	0.818817
ENSRNOT00000001940	ENSRNOG00000001429	Lrwd1	rno-miR-3552	0.818694
ENST00000304743	ENSG00000100731	PCNX	hsa-miR-383-5p	0.81805
ENSMUST00000105778	ENSMUSG00000057637	Prdm2	mmu-miR-194-1-3p	0.817401
ENSMUST00000014642	ENSMUSG00000014498	Ankrd52	mmu-miR-194-1-3p	0.817221
ENSMUST00000109813	ENSMUSG00000057897	Camk2b	mmu-miR-194-1-3p	0.817141
ENSRNOT00000003690	ENSRNOG00000002722	Sec14l1	rno-miR-743a-3p	0.816924
ENSRNOT00000014384	ENSRNOG00000010768	Kpna4	rno-miR-3552	0.816904
ENSMUST00000021438	ENSMUSG00000021047	Nova1	mmu-miR-194-1-3p	0.816545
ENSMUST00000075666	ENSMUSG00000058301	Upf1	mmu-miR-194-1-3p	0.815915
ENSRNOT00000008161	ENSRNOG00000006079	Psd4	rno-miR-3552	0.815793
ENSRNOT00000074127	ENSRNOG00000050395	Ms4a6bl	rno-miR-743a-3p	0.815767
ENSRNOT00000002542	ENSRNOG00000001861	Ydjc	rno-miR-743a-3p	0.815323
ENSMUST00000018353	ENSMUSG00000018209	Stk4	mmu-miR-194-1-3p	0.81519
ENSRNOT00000073102	ENSRNOG00000050507	Hapln4	rno-miR-3552	0.814864
ENSRNOT00000026750	ENSRNOG00000019738	Gpr61	rno-miR-3552	0.814528
ENSMUST00000131613	ENSMUSG00000046671	Mtfr1l	mmu-miR-194-1-3p	0.814075
ENSRNOT00000037003	ENSRNOG00000023372	Odam	rno-miR-743a-3p	0.813124
ENSMUST00000115384	ENSMUSG00000037315	Jade3	mmu-miR-194-1-3p	0.812062
ENSMUST00000016771	ENSMUSG00000022443	Myh9	mmu-miR-194-1-3p	0.810846
ENSRNOT00000076234	ENSRNOG00000000368	Grik2	rno-miR-743a-3p	0.810151
ENSMUST00000066807	ENSMUSG00000054051	Ercc6	mmu-miR-194-1-3p	0.809719
ENST00000374720	ENSG00000070214	SLC44A1	hsa-miR-383-5p	0.809591
ENSMUST00000075242	ENSMUSG00000073676	Hspe1	mmu-miR-194-1-3p	0.809263
ENSMUST00000037623	ENSMUSG00000039114	Nrn1	mmu-miR-194-1-3p	0.80873
ENSMUST00000172435	ENSMUSG00000038552	Fndc4	mmu-miR-194-1-3p	0.808601
ENST00000525808	ENSG00000117054	ACADM	hsa-miR-383-5p	0.808126
ENSMUST00000191578	ENSMUSG00000026341	Actr3	mmu-miR-194-1-3p	0.807946
ENSRNOT00000076890	ENSRNOG00000022790	Obscn	rno-miR-128-2-5p	0.807579
ENSRNOT00000007215	ENSRNOG00000005411	Aftph	rno-miR-743a-3p	0.807289
ENST00000515291	ENSG00000178776	C5orf46	hsa-miR-383-5p	0.806277
ENSRNOT00000064957	ENSRNOG00000004827	Papola	rno-miR-743a-3p	0.80616
ENSRNOT00000032861	ENSRNOG00000022216	Abr	rno-miR-3552	0.80575
ENSRNOT00000066917	ENSRNOG00000015389	Stag1	rno-miR-3552	0.804899
ENST00000373511	ENSG00000119487	MAPKAP1	hsa-miR-383-5p	0.804861
ENSRNOT00000019403	ENSRNOG00000014084	Sp1	rno-miR-743a-3p	0.804438
ENSRNOT00000024347	ENSRNOG00000001285	Atp2a2	rno-miR-128-2-5p	0.804208
ENSRNOT00000055038	ENSRNOG00000043150	Arfgap1	rno-miR-3552	0.803851
ENSMUST00000170438	ENSMUSG00000002107	Celf2	mmu-miR-194-1-3p	0.802558
ENSRNOT00000073005	ENSRNOG00000050323	Srsf1	rno-miR-743a-3p	0.802242
ENSRNOT00000015808	ENSRNOG00000011857	Mtpn	rno-miR-3552	0.801932
ENSMUST00000045617	ENSMUSG00000035273	Hpse	mmu-miR-194-1-3p	0.801491
ENST00000326524	ENSG00000168621	GDNF	hsa-miR-383-5p	0.801333
ENSRNOT00000057902	ENSRNOG00000001064	Sbno1	rno-miR-743a-3p	0.801213
ENSMUST00000094681	ENSMUSG00000075284	Wipf1	mmu-miR-194-1-3p	0.800957
ENSMUST00000189545	ENSMUSG00000032356	Rasgrf1	mmu-miR-194-1-3p	0.800815
ENSRNOT00000012785	ENSRNOG00000009649	Slitrk5	rno-miR-743a-3p	0.800792
ENSMUST00000111785	ENSMUSG00000027007	Ssfa2	mmu-miR-194-1-3p	0.800423
ENSRNOT00000005059	ENSRNOG00000003723	Wdr26	rno-miR-743a-3p	0.799873
ENSRNOT00000004046	ENSRNOG00000002989	Nmt1	rno-miR-3552	0.799336
ENSMUST00000037025	ENSMUSG00000038080	Kdm1b	mmu-miR-194-1-3p	0.799199
ENSRNOT00000026586	ENSRNOG00000019560	Pde2a	rno-miR-743a-3p	0.799148
ENSRNOT00000025695	ENSRNOG00000018909	Arv1	rno-miR-743a-3p	0.798986
ENSMUST00000057792	ENSMUSG00000032667	Pon2	mmu-miR-194-1-3p	0.798803
ENSRNOT00000047482	ENSRNOG00000031816	Nckipsd	rno-miR-3552	0.798706
ENSMUST00000182704	ENSMUSG00000032826	Ank2	mmu-miR-194-1-3p	0.797735
ENSRNOT00000008838	ENSRNOG00000006545	2019-09-07	rno-miR-3552	0.797413
ENSRNOT00000004520	ENSRNOG00000003206	Actr3	rno-miR-743a-3p	0.796562
ENSRNOT00000014004	ENSRNOG00000010488	Zmiz1	rno-miR-743a-3p	0.796192
ENSRNOT00000001399	ENSRNOG00000001057	Ctxn1	rno-miR-128-2-5p	0.796013
ENSRNOT00000065313	ENSRNOG00000043094	Oxct1	rno-miR-3552	0.795882
ENST00000546136	ENSG00000134532	SOX5	hsa-miR-383-5p	0.795372
ENSRNOT00000047634	ENSRNOG00000032917	Zfand2a	rno-miR-3552	0.793982
ENSRNOT00000075143	ENSRNOG00000049808	Itprip	rno-miR-3552	0.7935
ENST00000361883	ENSG00000221852	KRTAP1-5	hsa-miR-383-5p	0.793364
ENST00000577831	ENSG00000125686	MED1	hsa-miR-383-5p	0.79324
ENSMUST00000079038	ENSMUSG00000064325	Hhip	mmu-miR-194-1-3p	0.792747
ENSRNOT00000009401	ENSRNOG00000006358	Itgb1bp1	rno-miR-3552	0.792539
ENSRNOT00000067739	ENSRNOG00000000248	Srsf2	rno-miR-3552	0.792293
ENSMUST00000138762	ENSMUSG00000033671	Cep350	mmu-miR-194-1-3p	0.791251
ENSRNOT00000007379	ENSRNOG00000005447	Ypel2	rno-miR-191b	0.790358
ENSMUST00000101434	ENSMUSG00000083012	Fam220a	mmu-miR-194-1-3p	0.789756
ENSMUST00000141412	ENSMUSG00000026173	Plcd4	mmu-miR-194-1-3p	0.789475
ENSRNOT00000010053	ENSRNOG00000007312	Arl8b	rno-miR-743a-3p	0.789398
ENSMUST00000108223	ENSMUSG00000050855	Zfp940	mmu-miR-194-1-3p	0.789383
ENSRNOT00000013573	ENSRNOG00000010083	Prpsap1	rno-miR-3552	0.789048
ENSMUST00000034591	ENSMUSG00000032086	Bace1	mmu-miR-194-1-3p	0.78889
ENST00000556551	ENSG00000258653	RP5-1021I20.4	hsa-miR-383-5p	0.788488
ENSMUST00000114723	ENSMUSG00000057914	Cacnb2	mmu-miR-194-1-3p	0.788092
ENSMUST00000099858	ENSMUSG00000019849	Prep	mmu-miR-194-1-3p	0.787658
ENSMUST00000025830	ENSMUSG00000024897	Apba1	mmu-miR-194-1-3p	0.787244
ENST00000225737	ENSG00000108599	AKAP10	hsa-miR-383-5p	0.786865
ENSMUST00000033888	ENSMUSG00000040197	Cd209e	mmu-miR-194-1-3p	0.785232
ENSRNOT00000049822	ENSRNOG00000012455	Tardbp	rno-miR-743a-3p	0.785038
ENSMUST00000159983	ENSMUSG00000024972	Lgals12	mmu-miR-194-1-3p	0.784363
ENSRNOT00000046983	ENSRNOG00000020710	Raver1	rno-miR-3552	0.784315
ENSMUST00000034832	ENSMUSG00000032290	Ptpn9	mmu-miR-194-1-3p	0.784193
ENSMUST00000036954	ENSMUSG00000034486	Gbx2	mmu-miR-194-1-3p	0.783969
ENSMUST00000010536	ENSMUSG00000010392	Gosr1	mmu-miR-194-1-3p	0.783521
ENST00000544347	ENSG00000255663	RP11-212D19.4	hsa-miR-383-5p	0.782191
ENSMUST00000025000	ENSMUSG00000024172	St6gal2	mmu-miR-194-1-3p	0.78187
ENST00000320717	ENSG00000115419	GLS	hsa-miR-383-5p	0.78164
ENSRNOT00000041529	ENSRNOG00000030302	Csde1	rno-miR-3552	0.781292
ENSRNOT00000065364	ENSRNOG00000014911	RGD1310081	rno-miR-3552	0.780921
ENSRNOT00000009375	ENSRNOG00000006697	Tmem55a	rno-miR-743a-3p	0.780841
ENSRNOT00000056079	ENSRNOG00000019333	Hipk1	rno-miR-743a-3p	0.780835
ENSMUST00000176287	ENSMUSG00000056487	Mettl7a2	mmu-miR-194-1-3p	0.78066
ENSRNOT00000012753	ENSRNOG00000009539	Khdrbs3	rno-miR-743a-3p	0.780542
ENST00000443963	ENSG00000156976	EIF4A2	hsa-miR-383-5p	0.780371
ENSMUST00000169863	ENSMUSG00000041817	Fam169a	mmu-miR-194-1-3p	0.780086
ENSRNOT00000024322	ENSRNOG00000026277	LOC100910531	rno-miR-743a-3p	0.780076
ENSRNOT00000007461	ENSRNOG00000005278	Trhde	rno-miR-743a-3p	0.779989
ENST00000480945	ENSG00000197312	DDI2	hsa-miR-383-5p	0.779638
ENST00000355754	ENSG00000162654	GBP4	hsa-miR-383-5p	0.779548
ENST00000478722	ENSG00000171723	GPHN	hsa-miR-383-5p	0.779486
ENSRNOT00000059750	ENSRNOG00000029903	Spock3	rno-miR-3552	0.779304
ENSRNOT00000064255	ENSRNOG00000030017	Ercc6	rno-miR-191b	0.779207
ENSMUST00000160217	ENSMUSG00000025646	Atrip	mmu-miR-194-1-3p	0.778663
ENSRNOT00000004613	ENSRNOG00000003365	Cadm3	rno-miR-3552	0.77836
ENST00000242848	ENSG00000123200	ZC3H13	hsa-miR-383-5p	0.778278
ENSRNOT00000045795	ENSRNOG00000032878	Cxxc5	rno-miR-743a-3p	0.777264
ENSRNOT00000067559	ENSRNOG00000017473	Ttc25	rno-miR-743a-3p	0.776914
ENSMUST00000144488	ENSMUSG00000029534	St7	mmu-miR-194-1-3p	0.776895
ENSRNOT00000014095	ENSRNOG00000010475	Casp3	rno-miR-3552	0.776821
ENST00000249861	ENSG00000129028	THAP10	hsa-miR-383-5p	0.776791
ENSMUST00000037001	ENSMUSG00000037353	Letmd1	mmu-miR-194-1-3p	0.776505
ENSRNOT00000047472	ENSRNOG00000018960	Syne1	rno-miR-3552	0.776125
ENSRNOT00000012545	ENSRNOG00000009161	Clasp2	rno-miR-3552	0.775896
ENSMUST00000029651	ENSMUSG00000028018	Gstcd	mmu-miR-194-1-3p	0.77505
ENSRNOT00000068529	ENSRNOG00000018686	Atxn2l	rno-miR-128-2-5p	0.774948
ENSMUST00000078800	ENSMUSG00000023994	Nfya	mmu-miR-194-1-3p	0.774238
ENSMUST00000044503	ENSMUSG00000039316	Rftn1	mmu-miR-194-1-3p	0.774226
ENSRNOT00000023831	ENSRNOG00000017600	Ptpn9	rno-miR-3552	0.774047
ENSRNOT00000050951	ENSRNOG00000036790	Olfml1	rno-miR-743a-3p	0.773934
ENSMUST00000124077	ENSMUSG00000008855	Hdac5	mmu-miR-194-1-3p	0.77387
ENSRNOT00000031855	ENSRNOG00000013602	LOC100911993	rno-miR-743a-3p	0.773523
ENSRNOT00000017675	ENSRNOG00000013004	Akr1d1	rno-miR-743a-3p	0.773392
ENST00000419610	ENSG00000004534	RBM6	hsa-miR-383-5p	0.773289
ENST00000337227	ENSG00000089050	RBBP9	hsa-miR-383-5p	0.773149
ENST00000381477	ENSG00000120215	MLANA	hsa-miR-383-5p	0.772901
ENSRNOT00000040969	ENSRNOG00000010795	Cnot4	rno-miR-743a-3p	0.772792
ENST00000394605	ENSG00000157224	CLDN12	hsa-miR-383-5p	0.772288
ENSRNOT00000067113	ENSRNOG00000028589	Gria2	rno-miR-743a-3p	0.77221
ENSRNOT00000014004	ENSRNOG00000010488	Zmiz1	rno-miR-3552	0.772
ENSMUST00000143189	ENSMUSG00000041594	Tmtc4	mmu-miR-194-1-3p	0.771548
ENSRNOT00000067558	ENSRNOG00000014218	Tmem25	rno-miR-3552	0.771504
ENSMUST00000011934	ENSMUSG00000051747	Ttn	mmu-miR-194-1-3p	0.771346
ENSRNOT00000028847	ENSRNOG00000021240	Atrn	rno-miR-3552	0.771302
ENSMUST00000160834	ENSMUSG00000073664	Nbeal1	mmu-miR-194-1-3p	0.771061
ENSRNOT00000005346	ENSRNOG00000003983	Pfdn2	rno-miR-191b	0.770669
ENST00000555547	ENSG00000100650	SRSF5	hsa-miR-383-5p	0.770541
ENSRNOT00000060692	ENSRNOG00000009015	Nfx1	rno-miR-128-2-5p	0.770305
ENSMUST00000133026	ENSMUSG00000003847	Nfat5	mmu-miR-194-1-3p	0.769501
ENST00000299167	ENSG00000102893	PHKB	hsa-miR-383-5p	0.769435
ENSRNOT00000015612	ENSRNOG00000011647	S100a6	rno-miR-191b	0.769406
ENSMUST00000032719	ENSMUSG00000020181	Nav3	mmu-miR-194-1-3p	0.76925
ENSRNOT00000055988	ENSRNOG00000022877	Poldip3	rno-miR-128-2-5p	0.768862
ENSMUST00000132374	ENSMUSG00000021772	Nkiras1	mmu-miR-194-1-3p	0.768501
ENSRNOT00000074788	ENSRNOG00000050672	Syna	rno-miR-3552	0.768266
ENSRNOT00000048418	ENSRNOG00000020937	Ubtf	rno-miR-3552	0.768266
ENSMUST00000016172	ENSMUSG00000016028	Celsr1	mmu-miR-194-1-3p	0.768191
ENSMUST00000040280	ENSMUSG00000046329	Slc25a23	mmu-miR-194-1-3p	0.768187
ENST00000323223	ENSG00000177800	TMEM78	hsa-miR-383-5p	0.76726
ENST00000441508	ENSG00000214688	C10orf105	hsa-miR-383-5p	0.767196
ENSRNOT00000003777	ENSRNOG00000002749	Spag9	rno-miR-743a-3p	0.766804
ENSMUST00000067689	ENSMUSG00000047888	Tnrc6b	mmu-miR-194-1-3p	0.766722
ENSRNOT00000066534	ENSRNOG00000002827	Rbfox1	rno-miR-743a-3p	0.766395
ENSRNOT00000016273	ENSRNOG00000011058	Utrn	rno-miR-3552	0.76625
ENSRNOT00000015576	ENSRNOG00000011504	Akap2	rno-miR-3552	0.766079
ENSRNOT00000007994	ENSRNOG00000005850	Gdap1	rno-miR-191b	0.765878
ENSRNOT00000025646	ENSRNOG00000018962	Ctf1	rno-miR-743a-3p	0.765774
ENSMUST00000044977	ENSMUSG00000071253	Slc25a16	mmu-miR-194-1-3p	0.764852
ENSMUST00000038364	ENSMUSG00000034098	Fstl5	mmu-miR-194-1-3p	0.764097
ENSMUST00000068654	ENSMUSG00000055210	Foxd2	mmu-miR-194-1-3p	0.762906
ENSRNOT00000065753	ENSRNOG00000036829	Nckap1l	rno-miR-3552	0.762644
ENSRNOT00000001636	ENSRNOG00000001222	Ube2g2	rno-miR-128-2-5p	0.76254
ENSRNOT00000011641	ENSRNOG00000008765	Zfhx4	rno-miR-3552	0.761842
ENSMUST00000015358	ENSMUSG00000015214	Mtmr1	mmu-miR-194-1-3p	0.761286
ENSMUST00000123682	ENSMUSG00000055923	Aasdh	mmu-miR-194-1-3p	0.760946
ENSRNOT00000025664	ENSRNOG00000018847	Stx5	rno-miR-3552	0.76035
ENST00000296402	ENSG00000145349	CAMK2D	hsa-miR-383-5p	0.760241
ENSMUST00000182023	ENSMUSG00000040528	Milr1	mmu-miR-194-1-3p	0.759777
ENST00000306560	ENSG00000103044	HAS3	hsa-miR-383-5p	0.7595
ENSMUST00000058438	ENSMUSG00000049354	Dcaf7	mmu-miR-194-1-3p	0.759264
ENSMUST00000154801	ENSMUSG00000034145	Tmem63c	mmu-miR-194-1-3p	0.75925
ENSRNOT00000022209	ENSRNOG00000016386	Ptms	rno-miR-128-2-5p	0.75884
ENSRNOT00000006035	ENSRNOG00000004409	Sash3	rno-miR-128-2-5p	0.758758
ENSRNOT00000064716	ENSRNOG00000004362	Rps6ka5	rno-miR-3552	0.758144
ENST00000264917	ENSG00000113231	PDE8B	hsa-miR-383-5p	0.75785
ENST00000398139	ENSG00000119725	ZNF410	hsa-miR-383-5p	0.757617
ENSMUST00000181986	ENSMUSG00000032582	Rbm6	mmu-miR-194-1-3p	0.757456
ENSMUST00000162031	ENSMUSG00000058407	Txndc9	mmu-miR-194-1-3p	0.757401
ENSMUST00000161404	ENSMUSG00000027827	Kcnab1	mmu-miR-194-1-3p	0.757282
ENSMUST00000189661	ENSMUSG00000026600	Soat1	mmu-miR-194-1-3p	0.756791
ENSRNOT00000010632	ENSRNOG00000007691	Osbpl2	rno-miR-3552	0.75625
ENSMUST00000140752	ENSMUSG00000046110	Serinc4	mmu-miR-194-1-3p	0.755985
ENSMUST00000095712	ENSMUSG00000023945	Slc5a7	mmu-miR-194-1-3p	0.755961
ENSMUST00000053426	ENSMUSG00000038582	Pptc7	mmu-miR-194-1-3p	0.755666
ENSRNOT00000049973	ENSRNOG00000031824	Slc44a2	rno-miR-3552	0.755322
ENSRNOT00000066121	ENSRNOG00000042037	Smim7	rno-miR-3552	0.754992
ENSMUST00000044725	ENSMUSG00000039461	Tcta	mmu-miR-194-1-3p	0.75496
ENSRNOT00000034090	ENSRNOG00000028043	Cxcl3	rno-miR-3552	0.754935
ENSRNOT00000005685	ENSRNOG00000004306	Zbtb39	rno-miR-3552	0.754882
ENSMUST00000092155	ENSMUSG00000027966	Col11a1	mmu-miR-194-1-3p	0.754879
ENSRNOT00000057295	ENSRNOG00000006989	Vamp2	rno-miR-128-2-5p	0.754829
ENSMUST00000161779	ENSMUSG00000061436	Hipk2	mmu-miR-194-1-3p	0.754612
ENSRNOT00000008837	ENSRNOG00000006731	Spc25	rno-miR-743a-3p	0.754578
ENSRNOT00000011984	ENSRNOG00000009001	Mtss1	rno-miR-743a-3p	0.754231
ENSRNOT00000009452	ENSRNOG00000007036	Tgfbr1	rno-miR-743a-3p	0.753994
ENST00000328252	ENSG00000182752	PAPPA	hsa-miR-383-5p	0.753889
ENSMUST00000079597	ENSMUSG00000064225	Paqr9	mmu-miR-194-1-3p	0.753795
ENSRNOT00000026169	ENSRNOG00000019356	Lrfn4	rno-miR-3552	0.753775
ENSRNOT00000004911	ENSRNOG00000003689	Nono	rno-miR-3552	0.753689
ENSMUST00000153148	ENSMUSG00000030032	Wdr54	mmu-miR-194-1-3p	0.753683
ENSMUST00000051301	ENSMUSG00000043991	Pura	mmu-miR-194-1-3p	0.753459
ENSMUST00000118316	ENSMUSG00000029655	N4bp2l2	mmu-miR-194-1-3p	0.753071
ENSRNOT00000008585	ENSRNOG00000006391	Smarcad1	rno-miR-743a-3p	0.753054
ENST00000344532	ENSG00000136161	RCBTB2	hsa-miR-383-5p	0.752932
ENSMUST00000031017	ENSMUSG00000029135	Fosl2	mmu-miR-194-1-3p	0.752845
ENSMUST00000136066	ENSMUSG00000016757	Ttll12	mmu-miR-194-1-3p	0.752639
ENSMUST00000111427	ENSMUSG00000099515	POU2F1	mmu-miR-194-1-3p	0.75228
ENSMUST00000109774	ENSMUSG00000027478	Dnmt3b	mmu-miR-194-1-3p	0.752171
ENSMUST00000071065	ENSMUSG00000056749	Nfil3	mmu-miR-194-1-3p	0.751947
ENSRNOT00000065846	ENSRNOG00000017052	Pianp	rno-miR-743a-3p	0.751246
ENSMUST00000044250	ENSMUSG00000042650	Alkbh5	mmu-miR-194-1-3p	0.751178
ENSRNOT00000000748	ENSRNOG00000000609	Ipmk	rno-miR-743a-3p	0.75113
ENSRNOT00000066793	ENSRNOG00000013733	Ppp4r1	rno-miR-3552	0.751125
ENSMUST00000136020	ENSMUSG00000001054	Rmnd5b	mmu-miR-194-1-3p	0.750985
ENSRNOT00000024060	ENSRNOG00000017767	Mrvi1	rno-miR-3552	0.750563
ENSMUST00000127433	ENSMUSG00000085601	Gm4969	mmu-miR-194-1-3p	0.749558
ENSRNOT00000066447	ENSRNOG00000001455	Kif13a	rno-miR-3552	0.74954
ENSRNOT00000029045	ENSRNOG00000006749	Tmtc3	rno-miR-743a-3p	0.749529
ENSRNOT00000061284	ENSRNOG00000039902	Lbh	rno-miR-3552	0.749388
ENSRNOT00000022382	ENSRNOG00000016659	Habp2	rno-miR-3552	0.749102
ENSRNOT00000028812	ENSRNOG00000021217	Itga10	rno-miR-3552	0.749067
ENSRNOT00000003087	ENSRNOG00000002271	Slain2	rno-miR-3552	0.748971
ENSRNOT00000026063	ENSRNOG00000019193	Stx1b	rno-miR-128-2-5p	0.748404
ENSRNOT00000067933	ENSRNOG00000015085	Dmpk	rno-miR-128-2-5p	0.747778
ENST00000556422	ENSG00000070269	TMEM260	hsa-miR-383-5p	0.747697
ENSRNOT00000000048	ENSRNOG00000000043	Idua	rno-miR-743a-3p	0.747352
ENSRNOT00000017735	ENSRNOG00000012933	Prcc	rno-miR-743a-3p	0.747163
ENST00000450950	ENSG00000127249	ATP13A4	hsa-miR-383-5p	0.747079
ENSMUST00000045174	ENSMUSG00000039770	Ypel5	mmu-miR-194-1-3p	0.747069
ENSMUST00000107692	ENSMUSG00000027993	Trim2	mmu-miR-194-1-3p	0.747051
ENSRNOT00000008764	ENSRNOG00000006420	Rbm38	rno-miR-3552	0.746827
ENSMUST00000106969	ENSMUSG00000078630	Tomt	mmu-miR-194-1-3p	0.746678
ENSMUST00000142820	ENSMUSG00000027519	Rab22a	mmu-miR-194-1-3p	0.746527
ENST00000371175	ENSG00000112077	RHAG	hsa-miR-383-5p	0.745797
ENSRNOT00000000889	ENSRNOG00000000700	Tmem119	rno-miR-3552	0.745747
ENSRNOT00000026214	ENSRNOG00000003099	Ubqln2	rno-miR-3552	0.745737
ENSRNOT00000072271	ENSRNOG00000049057	Znrf2	rno-miR-743a-3p	0.745714
ENST00000303892	ENSG00000213760	ATP6V1G2	hsa-miR-383-5p	0.745597
ENST00000306243	ENSG00000169105	CHST14	hsa-miR-383-5p	0.745468
ENSMUST00000045296	ENSMUSG00000036840	Siah1a	mmu-miR-194-1-3p	0.745176
ENSRNOT00000001247	ENSRNOG00000000938	Ran	rno-miR-191b	0.745169
ENSMUST00000030336	ENSMUSG00000028599	Tnfrsf1b	mmu-miR-194-1-3p	0.745091
ENSRNOT00000051853	ENSRNOG00000015902	Cpxm2	rno-miR-3552	0.74498
ENST00000588253	ENSG00000108278	ZNHIT3	hsa-miR-383-5p	0.744971
ENSRNOT00000003414	ENSRNOG00000002529	Rap2c	rno-miR-191b	0.744364
ENSRNOT00000009582	ENSRNOG00000007189	Ttc22	rno-miR-3552	0.744282
ENSRNOT00000022861	ENSRNOG00000016744	Chd6	rno-miR-743a-3p	0.743707
ENSRNOT00000017413	ENSRNOG00000012482	Ndrg4	rno-miR-128-2-5p	0.743426
ENSRNOT00000074187	ENSRNOG00000049530	AABR06018631.1	rno-miR-743a-3p	0.743013
ENSMUST00000109241	ENSMUSG00000042364	Snx18	mmu-miR-194-1-3p	0.742939
ENSMUST00000102642	ENSMUSG00000027078	Ube2l6	mmu-miR-194-1-3p	0.74253
ENSMUST00000024779	ENSMUSG00000090115	Usp49	mmu-miR-194-1-3p	0.742126
ENSRNOT00000013244	ENSRNOG00000009715	Me1	rno-miR-3552	0.741943
ENSRNOT00000031612	ENSRNOG00000023151	Scgb2a1	rno-miR-743a-3p	0.741788
ENSMUST00000111515	ENSMUSG00000029422	Rsrc2	mmu-miR-194-1-3p	0.741467
ENSRNOT00000061883	ENSRNOG00000040205	Zcchc24	rno-miR-3552	0.740538
ENSRNOT00000021366	ENSRNOG00000015734	Ube3a	rno-miR-743a-3p	0.74051
ENSRNOT00000022749	ENSRNOG00000016953	Chst4	rno-miR-743a-3p	0.740458
ENST00000265840	ENSG00000110675	ELMOD1	hsa-miR-383-5p	0.740174
ENSRNOT00000026170	ENSRNOG00000021771	Trim29	rno-miR-3552	0.739939
ENST00000510659	ENSG00000082213	C5orf22	hsa-miR-383-5p	0.739459
ENST00000358463	ENSG00000197445	C16orf47	hsa-miR-383-5p	0.739284
ENSMUST00000068792	ENSMUSG00000055296	Tmem245	mmu-miR-194-1-3p	0.739248
ENSMUST00000020979	ENSMUSG00000020650	Bcap29	mmu-miR-194-1-3p	0.739154
ENSMUST00000097774	ENSMUSG00000014592	Camta1	mmu-miR-194-1-3p	0.739014
ENST00000338784	ENSG00000161955	TNFSF13	hsa-miR-383-5p	0.738902
ENSMUST00000044195	ENSMUSG00000042246	Tmc7	mmu-miR-194-1-3p	0.738241
ENSRNOT00000073088	ENSRNOG00000045581	Erv3	rno-miR-743a-3p	0.738227
ENSRNOT00000064309	ENSRNOG00000008578	Cdk16	rno-miR-128-2-5p	0.737995
ENSRNOT00000018056	ENSRNOG00000013136	Oxsr1	rno-miR-743a-3p	0.737973
ENSMUST00000172956	ENSMUSG00000020173	Cobl	mmu-miR-194-1-3p	0.737462
ENSMUST00000111945	ENSMUSG00000021936	Mapk8	mmu-miR-194-1-3p	0.73746
ENSRNOT00000017746	ENSRNOG00000013170	Il13ra1	rno-miR-743a-3p	0.737094
ENSRNOT00000005654	ENSRNOG00000004185	Mon2	rno-miR-3552	0.736931
ENSRNOT00000010529	ENSRNOG00000007850	Mok	rno-miR-3552	0.73633
ENSRNOT00000003133	ENSRNOG00000002277	Ncor1	rno-miR-3552	0.736302
ENSMUST00000109267	ENSMUSG00000021754	Map3k1	mmu-miR-194-1-3p	0.735985
ENSRNOT00000067582	ENSRNOG00000024212	Papd5	rno-miR-743a-3p	0.735984
ENSRNOT00000002119	ENSRNOG00000001554	RGD1563888	rno-miR-743a-3p	0.73594
ENSRNOT00000008734	ENSRNOG00000006037	Snap25	rno-miR-743a-3p	0.735688
ENSRNOT00000027241	ENSRNOG00000020088	Klhl26	rno-miR-3552	0.735683
ENSMUST00000059555	ENSMUSG00000032307	Ube2q2	mmu-miR-194-1-3p	0.735497
ENST00000439040	ENSG00000133657	ATP13A3	hsa-miR-383-5p	0.73539
ENSRNOT00000006517	ENSRNOG00000004854	Has2	rno-miR-743a-3p	0.735261
ENSRNOT00000046768	ENSRNOG00000003713	Pbsn	rno-miR-743a-3p	0.735136
ENSMUST00000115817	ENSMUSG00000024269	Tpgs2	mmu-miR-194-1-3p	0.734287
ENSMUST00000074343	ENSMUSG00000060070	Defa26	mmu-miR-194-1-3p	0.734114
ENSRNOT00000008886	ENSRNOG00000006729	Slc24a4	rno-miR-743a-3p	0.734019
ENSMUST00000067752	ENSMUSG00000054619	Mettl7a1	mmu-miR-194-1-3p	0.734001
ENSRNOT00000072565	ENSRNOG00000049949	LOC100911378	rno-miR-3552	0.733777
ENSMUST00000165540	ENSMUSG00000027861	Casq2	mmu-miR-194-1-3p	0.733744
ENSMUST00000097337	ENSMUSG00000073414	G6b	mmu-miR-194-1-3p	0.733666
ENSRNOT00000010429	ENSRNOG00000007806	Arf5	rno-miR-191b	0.733333
ENSMUST00000054212	ENSMUSG00000031488	Rab11fip1	mmu-miR-194-1-3p	0.733157
ENSMUST00000169922	ENSMUSG00000078671	Chd2	mmu-miR-194-1-3p	0.732932
ENSRNOT00000065531	ENSRNOG00000004084	Fam84a	rno-miR-743a-3p	0.732359
ENSRNOT00000003085	ENSRNOG00000002267	Chic2	rno-miR-743a-3p	0.731671
ENSMUST00000108403	ENSMUSG00000063439	B9d2	mmu-miR-194-1-3p	0.731491
ENST00000479665	ENSG00000163512	AZI2	hsa-miR-383-5p	0.731362
ENSRNOT00000003489	ENSRNOG00000002593	Esrrg	rno-miR-3552	0.731132
ENSRNOT00000068381	ENSRNOG00000012645	Mecom	rno-miR-743a-3p	0.731085
ENST00000433211	ENSG00000183230	CTNNA3	hsa-miR-383-5p	0.73107
ENSRNOT00000059750	ENSRNOG00000029903	Spock3	rno-miR-743a-3p	0.730988
ENSRNOT00000029204	ENSRNOG00000012924	Tmem194b	rno-miR-3552	0.730902
ENST00000356798	ENSG00000005844	ITGAL	hsa-miR-383-5p	0.730743
ENSRNOT00000001586	ENSRNOG00000001195	Trpv4	rno-miR-3552	0.730645
ENSRNOT00000016009	ENSRNOG00000011984	Cxcl14	rno-miR-743a-3p	0.730266
ENSRNOT00000016274	ENSRNOG00000011873	Atg14	rno-miR-191b	0.729956
ENSMUST00000057944	ENSMUSG00000032854	Ugt8a	mmu-miR-194-1-3p	0.729753
ENSRNOT00000014484	ENSRNOG00000010379	Celf1	rno-miR-743a-3p	0.729012
ENSMUST00000048121	ENSMUSG00000041794	Myrip	mmu-miR-194-1-3p	0.727804
ENSMUST00000107786	ENSMUSG00000020866	Cacna1g	mmu-miR-194-1-3p	0.727768
ENSMUST00000092880	ENSMUSG00000019437	Tlcd1	mmu-miR-194-1-3p	0.727515
ENSRNOT00000002403	ENSRNOG00000001762	Pcyt1a	rno-miR-743a-3p	0.727285
ENSRNOT00000066652	ENSRNOG00000042706	LOC100271845	rno-miR-3552	0.72723
ENSMUST00000110007	ENSMUSG00000063873	Slc24a3	mmu-miR-194-1-3p	0.727094
ENSMUST00000036456	ENSMUSG00000021572	Cep72	mmu-miR-194-1-3p	0.726793
ENSRNOT00000052131	ENSRNOG00000030328	Fam98a	rno-miR-743a-3p	0.72659
ENSMUST00000146179	ENSMUSG00000020282	Rhbdf1	mmu-miR-194-1-3p	0.726408
ENST00000331366	ENSG00000139117	CPNE8	hsa-miR-383-5p	0.726368
ENST00000376557	ENSG00000204576	PRR3	hsa-miR-383-5p	0.726142
ENSRNOT00000066739	ENSRNOG00000013517	Phtf2	rno-miR-743a-3p	0.725944
ENSRNOT00000008104	ENSRNOG00000006049	Rfx1	rno-miR-743a-3p	0.725582
ENSMUST00000048260	ENSMUSG00000041891	Lman1	mmu-miR-194-1-3p	0.725454
ENSRNOT00000032904	ENSRNOG00000018061	Tmem80	rno-miR-3552	0.725257
ENSMUST00000030917	ENSMUSG00000029050	Ski	mmu-miR-194-1-3p	0.72459
ENSMUST00000114752	ENSMUSG00000053436	Mapk14	mmu-miR-194-1-3p	0.723873
ENSRNOT00000014312	ENSRNOG00000010731	Gpm6a	rno-miR-3552	0.723838
ENSMUST00000043338	ENSMUSG00000040848	Sft2d2	mmu-miR-194-1-3p	0.723704
ENSMUST00000107295	ENSMUSG00000017802	Fam134c	mmu-miR-194-1-3p	0.723488
ENSMUST00000067880	ENSMUSG00000054693	Adam10	mmu-miR-194-1-3p	0.723444
ENSRNOT00000011074	ENSRNOG00000008312	Stra6	rno-miR-3552	0.723135
ENSRNOT00000060410	ENSRNOG00000008741	Camsap2	rno-miR-743a-3p	0.723069
ENSRNOT00000006725	ENSRNOG00000005067	LOC100911319	rno-miR-191b	0.72306
ENSMUST00000136960	ENSMUSG00000042594	Sh2b3	mmu-miR-194-1-3p	0.722784
ENSRNOT00000018056	ENSRNOG00000013136	Oxsr1	rno-miR-3552	0.722773
ENSMUST00000076383	ENSMUSG00000020271	Fbxw11	mmu-miR-194-1-3p	0.722769
ENSRNOT00000018683	ENSRNOG00000013504	Prpf31	rno-miR-3552	0.722763
ENSMUST00000185502	ENSMUSG00000056222	Spock1	mmu-miR-194-1-3p	0.72251
ENSMUST00000093925	ENSMUSG00000018634	Crhr1	mmu-miR-194-1-3p	0.722465
ENSMUST00000140512	ENSMUSG00000033033	Calhm2	mmu-miR-194-1-3p	0.722232
ENSMUST00000102748	ENSMUSG00000026977	2019-03-07	mmu-miR-194-1-3p	0.722197
ENSRNOT00000061430	ENSRNOG00000018232	Srf	rno-miR-3552	0.721612
ENST00000287169	ENSG00000156599	ZDHHC5	hsa-miR-383-5p	0.721349
ENSMUST00000088911	ENSMUSG00000022387	Brd1	mmu-miR-194-1-3p	0.721304
ENSMUST00000055607	ENSMUSG00000047117	Ankdd1b	mmu-miR-194-1-3p	0.720569
ENSRNOT00000003777	ENSRNOG00000002749	Spag9	rno-miR-3552	0.720009
ENSMUST00000107166	ENSMUSG00000048078	Tenm4	mmu-miR-194-1-3p	0.719984
ENSRNOT00000068293	ENSRNOG00000005585	Strn3	rno-miR-743a-3p	0.719919
ENSMUST00000024575	ENSMUSG00000023809	Rps6ka2	mmu-miR-194-1-3p	0.719897
ENSMUST00000022032	ENSMUSG00000021550	2210016F16Rik	mmu-miR-194-1-3p	0.719858
ENSMUST00000127921	ENSMUSG00000026135	Zfp142	mmu-miR-194-1-3p	0.719833
ENSRNOT00000022579	ENSRNOG00000016826	Pla2g2d	rno-miR-743a-3p	0.719748
ENSRNOT00000051936	ENSRNOG00000033933	Stfa3	rno-miR-3552	0.719747
ENSRNOT00000031650	ENSRNOG00000027645	Syndig1l	rno-miR-3552	0.719528
ENST00000358677	ENSG00000196141	SPATS2L	hsa-miR-383-5p	0.719423
ENSRNOT00000021714	ENSRNOG00000016120	Tlx1	rno-miR-3552	0.719124
ENSMUST00000076264	ENSMUSG00000062761	Zfp512	mmu-miR-194-1-3p	0.718915
ENSRNOT00000002738	ENSRNOG00000001989	Alcam	rno-miR-191b	0.718904
ENST00000282146	ENSG00000152315	KCNK13	hsa-miR-383-5p	0.718638
ENST00000606370	ENSG00000145979	TBC1D7	hsa-miR-383-5p	0.718409
ENSRNOT00000028508	ENSRNOG00000020985	Atp4a	rno-miR-3552	0.718354
ENSMUST00000160583	ENSMUSG00000038538	Ubn2	mmu-miR-194-1-3p	0.717968
ENSMUST00000054532	ENSMUSG00000047253	Krtap1-5	mmu-miR-194-1-3p	0.717909
ENSRNOT00000017005	ENSRNOG00000011879	Nfat5	rno-miR-191b	0.717552
ENSRNOT00000007015	ENSRNOG00000004903	Ebp	rno-miR-743a-3p	0.716998
ENSRNOT00000006979	ENSRNOG00000005227	Tfap4	rno-miR-743a-3p	0.716902
ENSMUST00000143591	ENSMUSG00000042197	Zfp451	mmu-miR-194-1-3p	0.716551
ENSRNOT00000043971	ENSRNOG00000029134	Lphn1	rno-miR-128-2-5p	0.716486
ENSMUST00000173620	ENSMUSG00000092210	A930009A15Rik	mmu-miR-194-1-3p	0.716472
ENSMUST00000100729	ENSMUSG00000029440	Psmd9	mmu-miR-194-1-3p	0.716101
ENSMUST00000127740	ENSMUSG00000061589	Dot1l	mmu-miR-194-1-3p	0.71591
ENSRNOT00000076532	ENSRNOG00000007268	RGD1561796	rno-miR-3552	0.715822
ENSRNOT00000065633	ENSRNOG00000003256	Ccng1	rno-miR-3552	0.715766
ENSMUST00000082070	ENSMUSG00000057455	Rit2	mmu-miR-194-1-3p	0.715762
ENSRNOT00000017265	ENSRNOG00000012923	Rprd1b	rno-miR-743a-3p	0.715715
ENSRNOT00000072822	ENSRNOG00000003734	Cxxc5	rno-miR-743a-3p	0.715496
ENSRNOT00000042528	ENSRNOG00000030714	Bsn	rno-miR-3552	0.715407
ENSMUST00000062149	ENSMUSG00000020642	Rnf144a	mmu-miR-194-1-3p	0.715399
ENSMUST00000044155	ENSMUSG00000032020	Ubash3b	mmu-miR-194-1-3p	0.714861
ENSMUST00000046390	ENSMUSG00000018417	Myo1b	mmu-miR-194-1-3p	0.714697
ENSMUST00000089011	ENSMUSG00000037972	Snn	mmu-miR-194-1-3p	0.714585
ENSMUST00000041124	ENSMUSG00000040209	Zfp704	mmu-miR-194-1-3p	0.714527
ENSMUST00000099454	ENSMUSG00000074873	AI606181	mmu-miR-194-1-3p	0.714473
ENSMUST00000170069	ENSMUSG00000032091	Tmprss4	mmu-miR-194-1-3p	0.714435
ENSRNOT00000035409	ENSRNOG00000025051	Tal1	rno-miR-3552	0.714425
ENSRNOT00000013355	ENSRNOG00000009956	Wnk1	rno-miR-3552	0.714288
ENSRNOT00000022309	ENSRNOG00000016356	Got1	rno-miR-128-2-5p	0.713986
ENSMUST00000098457	ENSMUSG00000051586	Mical3	mmu-miR-194-1-3p	0.713906
ENST00000327835	ENSG00000164684	ZNF704	hsa-miR-383-5p	0.713822
ENSMUST00000112883	ENSMUSG00000026751	Nr5a1	mmu-miR-194-1-3p	0.713412
ENST00000341617	ENSG00000179603	GRM8	hsa-miR-383-5p	0.713345
ENSMUST00000160027	ENSMUSG00000060073	Psma3	mmu-miR-194-1-3p	0.712834
ENSRNOT00000005006	ENSRNOG00000003769	Tmem163	rno-miR-191b	0.712611
ENSMUST00000168828	ENSMUSG00000000552	Zfp385a	mmu-miR-194-1-3p	0.712553
ENSMUST00000060989	ENSMUSG00000049313	Sorl1	mmu-miR-194-1-3p	0.712391
ENSRNOT00000054916	ENSRNOG00000036660	Fn3krp	rno-miR-743a-3p	0.712391
ENSRNOT00000007567	ENSRNOG00000005512	Ndufa4	rno-miR-743a-3p	0.712191
ENSMUST00000056890	ENSMUSG00000050503	Fbxl22	mmu-miR-194-1-3p	0.712155
ENSRNOT00000009253	ENSRNOG00000006694	Cav1	rno-miR-743a-3p	0.711976
ENSRNOT00000026445	ENSRNOG00000019532	Emc10	rno-miR-3552	0.711763
ENSRNOT00000017288	ENSRNOG00000012935	Ppp1r8	rno-miR-743a-3p	0.711669
ENST00000288139	ENSG00000157388	CACNA1D	hsa-miR-383-5p	0.711122
ENSRNOT00000074900	ENSRNOG00000030591	Arf1	rno-miR-3552	0.711016
ENSMUST00000073957	ENSMUSG00000063531	Sema3e	mmu-miR-194-1-3p	0.710989
ENSMUST00000013559	ENSMUSG00000013415	Igf2bp1	mmu-miR-194-1-3p	0.710953
ENSMUST00000183917	ENSMUSG00000093954	Gm28049	mmu-miR-194-1-3p	0.710666
ENSMUST00000162393	ENSMUSG00000033852	Gm28042	mmu-miR-194-1-3p	0.710657
ENSRNOT00000010558	ENSRNOG00000007968	RGD1305350	rno-miR-743a-3p	0.710519
ENSRNOT00000032943	ENSRNOG00000023989	Actr5	rno-miR-3552	0.710398
ENST00000267868	ENSG00000051180	RAD51	hsa-miR-383-5p	0.71015
ENSMUST00000138750	ENSMUSG00000017210	Med24	mmu-miR-194-1-3p	0.709582
ENSRNOT00000008023	ENSRNOG00000005968	LOC100911443	rno-miR-191b	0.709351
ENSRNOT00000050342	ENSRNOG00000001662	Dyrk1a	rno-miR-743a-3p	0.709178
ENSRNOT00000015692	ENSRNOG00000011648	Aqp1	rno-miR-743a-3p	0.709014
ENST00000261866	ENSG00000104133	SPG11	hsa-miR-383-5p	0.709002
ENSMUST00000107157	ENSMUSG00000037996	Slc24a2	mmu-miR-194-1-3p	0.708816
ENSMUST00000040971	ENSMUSG00000035547	Capn5	mmu-miR-194-1-3p	0.708732
ENST00000512701	ENSG00000155158	TTC39B	hsa-miR-383-5p	0.70861
ENSMUST00000111274	ENSMUSG00000075028	Prdm11	mmu-miR-194-1-3p	0.708504
ENSRNOT00000024035	ENSRNOG00000017821	Agxt2	rno-miR-3552	0.708232
ENSMUST00000115808	ENSMUSG00000041915	Ammecr1l	mmu-miR-194-1-3p	0.708192
ENSMUST00000095254	ENSMUSG00000000538	Tom1l2	mmu-miR-194-1-3p	0.708017
ENSMUST00000023048	ENSMUSG00000022412	Mief1	mmu-miR-194-1-3p	0.707953
ENSRNOT00000023469	ENSRNOG00000017427	Pfn2	rno-miR-743a-3p	0.707887
ENSMUST00000145353	ENSMUSG00000020362	Cnot6	mmu-miR-194-1-3p	0.707868
ENSMUST00000058829	ENSMUSG00000050321	Neto1	mmu-miR-194-1-3p	0.707689
ENSMUST00000043716	ENSMUSG00000021276	Cinp	mmu-miR-194-1-3p	0.707482
ENSMUST00000165630	ENSMUSG00000042870	Tom1	mmu-miR-194-1-3p	0.707263
ENSMUST00000035977	ENSMUSG00000046591	Ticrr	mmu-miR-194-1-3p	0.707258
ENSRNOT00000068082	ENSRNOG00000009460	Pdzd8	rno-miR-743a-3p	0.707178
ENSRNOT00000001609	ENSRNOG00000001211	RGD1303003	rno-miR-3552	0.70713
ENSMUST00000053753	ENSMUSG00000050234	Gja4	mmu-miR-194-1-3p	0.707051
ENSRNOT00000017730	ENSRNOG00000013287	Sall2	rno-miR-191b	0.707032
ENSMUST00000023750	ENSMUSG00000023011	Faim2	mmu-miR-194-1-3p	0.706896
ENSMUST00000162720	ENSMUSG00000006463	Zdhhc24	mmu-miR-194-1-3p	0.706447
ENSMUST00000004497	ENSMUSG00000004383	Large	mmu-miR-194-1-3p	0.706373
ENSRNOT00000033684	ENSRNOG00000027654	Appbp2	rno-miR-3552	0.70634
ENSRNOT00000020681	ENSRNOG00000014765	Vapa	rno-miR-3552	0.706286
ENSMUST00000040153	ENSMUSG00000036192	Rorb	mmu-miR-194-1-3p	0.706184
ENSMUST00000136419	ENSMUSG00000034032	Rpap1	mmu-miR-194-1-3p	0.706114
ENSMUST00000187510	ENSMUSG00000046159	Chrm3	mmu-miR-194-1-3p	0.705984
ENST00000598330	ENSG00000105755	ETHE1	hsa-miR-383-5p	0.705814
ENSMUST00000171436	ENSMUSG00000016664	Pacsin2	mmu-miR-194-1-3p	0.705638
ENSRNOT00000018689	ENSRNOG00000013480	Ing2	rno-miR-743a-3p	0.705591
ENSRNOT00000004244	ENSRNOG00000003176	LOC100912275	rno-miR-743a-3p	0.705521
ENSMUST00000049699	ENSMUSG00000048310	Pskh1	mmu-miR-194-1-3p	0.705453
ENSRNOT00000037870	ENSRNOG00000027405	Ccp110	rno-miR-3552	0.705347
ENSRNOT00000039331	ENSRNOG00000028744	Mtnr1a	rno-miR-128-2-5p	0.70519
ENSRNOT00000026150	ENSRNOG00000019222	MGC112830	rno-miR-743a-3p	0.705151
ENSMUST00000096257	ENSMUSG00000071656	Lrrn4cl	mmu-miR-194-1-3p	0.705091
ENSMUST00000003061	ENSMUSG00000002980	Bcam	mmu-miR-194-1-3p	0.704804
ENSRNOT00000008126	ENSRNOG00000006204	Slc30a3	rno-miR-128-2-5p	0.704617
ENSMUST00000073466	ENSMUSG00000058240	Cryzl1	mmu-miR-194-1-3p	0.704517
ENSRNOT00000013507	ENSRNOG00000010068	Ppapdc3	rno-miR-128-2-5p	0.703864
ENSMUST00000099761	ENSMUSG00000061080	Lsamp	mmu-miR-194-1-3p	0.703528
ENSMUST00000109424	ENSMUSG00000022382	Wnt7b	mmu-miR-194-1-3p	0.703422
ENSRNOT00000019497	ENSRNOG00000014399	Aamp	rno-miR-743a-3p	0.703408
ENSMUST00000153990	ENSMUSG00000026027	Stradb	mmu-miR-194-1-3p	0.703386
ENSMUST00000186745	ENSMUSG00000023150	Ivns1abp	mmu-miR-194-1-3p	0.703348
ENSRNOT00000003933	ENSRNOG00000002894	Mnt	rno-miR-128-2-5p	0.703215
ENSMUST00000030723	ENSMUSG00000028890	Mtf1	mmu-miR-194-1-3p	0.702578
ENSMUST00000141281	ENSMUSG00000038593	Tctn1	mmu-miR-194-1-3p	0.702578
ENSMUST00000153397	ENSMUSG00000022702	Hira	mmu-miR-194-1-3p	0.702563
ENSMUST00000137906	ENSMUSG00000037447	Arid5a	mmu-miR-194-1-3p	0.702553
ENSMUST00000168064	ENSMUSG00000091243	Vgll3	mmu-miR-194-1-3p	0.702052
ENSMUST00000110116	ENSMUSG00000051177	Plcb1	mmu-miR-194-1-3p	0.701405
ENSMUST00000167488	ENSMUSG00000038214	Bend3	mmu-miR-194-1-3p	0.701356
ENSRNOT00000054850	ENSRNOG00000019145	Kdm2a	rno-miR-743a-3p	0.701137
ENSRNOT00000023392	ENSRNOG00000017069	Mark4	rno-miR-3552	0.700824
ENSRNOT00000020385	ENSRNOG00000014564	Yipf5	rno-miR-3552	0.700149
