# Supplementary material for: Circulating miRNA-3552 as a Potential Biomarker for Ischemic Stroke in Rats
Source: Biomed Res Int. 2020 Jul 16;2020:4501393. doi: 10.1155/2020/4501393 (PMC7381948; doi:10.1155/2020/4501393)
Supplement: Supplementary Materials — Supplementary Table 1: a total of 31099 probes in GSE97537 dataset. Supplementary Table 2: a total of 1277 miRNAs in GSE97532 dataset. Supplementary Table 3: 1228 differentially expressed mRNAs between MCAO rat brain tissues and sham-operated rat brain tissues. Supplementary Table 4: the top ten gene enrichment and functional annotation results of differentially expressed mRNAs. Supplementary Table 5: 26 significantly positive signaling pathways in MCAO rat brain tissues. Supplementary Table 6: 673 target genes of differentially expressed miRNAs. Supplementary Table 7: the top ten functional enrichment analysis results of targeted mRNAs regulated by rno-miR-3552. [file 4501393.f1.zip › Supplementary table 7.xlsx]

## Sheet: Sheet1
Category	Description	Count	P-value
BP	GO:0007010~cytoskeleton_organization	3	0.00572
BP	GO:0007167~enzyme_linked_receptor_protein_signaling_pathway	2	0.0175
BP	GO:0048699~generation_of_neurons	3	0.021
BP	GO:0060627~regulation_of_vesicle-mediated_transport	2	0.0213
BP	GO:0022008~neurogenesis	3	0.0257
BP	GO:0051049~regulation_of_transport	3	0.0335
BP	GO:0007399~nervous_system_development	3	0.0574
BP	GO:0030182~neuron_differentiation	2	0.0596
BP	GO:0016310~phosphorylation	2	0.067
BP	GO:0016192~vesicle-mediated_transport	2	0.0717
KEGG	rno00562~Inositol_phosphate_metabolism	1	0.0178
KEGG	rno04727~GABAergic_synapse	1	0.0211
KEGG	rno05032~Morphine_addiction	1	0.0216
KEGG	rno04666~Fc_gamma_R-mediated_phagocytosis	1	0.0218
KEGG	rno04070~Phosphatidylinositol_signaling_system	1	0.0232
KEGG	rno04713~Circadian_entrainment	1	0.0232
KEGG	rno05231~Choline_metabolism_in_cancer	1	0.0232
KEGG	rno04725~Cholinergic_synapse	1	0.0266
KEGG	rno04724~Glutamatergic_synapse	1	0.0268
KEGG	rno04726~Serotonergic_synapse	1	0.0285
